# Supplementary material for: Asymmetric Cyclopropanation and Epoxidation via a Catalytically Formed Chiral Auxiliary
Source: Angew Chem Int Ed Engl. 2022 Feb 1;61(11):e202113925. doi: 10.1002/anie.202113925 (PMC9306854; doi:10.1002/anie.202113925)
Supplement: Supplementary file 1 — Supporting Information [file ANIE-61-0-s001.cif]

data_mp02-187
_audit_creation_date               2021-05-28
_audit_creation_method
;
Olex2 1.3
(compiled 2020.11.12 svn.r5f609507 for OlexSys, GUI svn.r6272)
;
_shelx_SHELXL_version_number       '2018/3'
_audit_contact_author_address      ?
_audit_contact_author_email        ?
_audit_contact_author_name         ''
_audit_contact_author_phone        ?
_publ_contact_author_id_orcid      ?
_publ_section_references
;
Dolomanov, O.V., Bourhis, L.J., Gildea, R.J, Howard, J.A.K. & Puschmann, H.
 (2009), J. Appl. Cryst. 42, 339-341.

Sheldrick, G.M. (2015). Acta Cryst. A71, 3-8.

Sheldrick, G.M. (2015). Acta Cryst. C71, 3-8.
;
_chemical_name_common              ?
_chemical_name_systematic          ?
_chemical_formula_moiety           'C22 H21 Cl N O2, C2 F3 O2'
_chemical_formula_sum              'C24 H21 Cl F3 N O4'
_chemical_formula_weight           479.87
_chemical_absolute_configuration   rmad
_chemical_melting_point            ?
_chemical_oxdiff_formula           'C24 H21 N1 O4 F3 Cl1'
loop_
  _atom_type_symbol
  _atom_type_description
  _atom_type_scat_dispersion_real
  _atom_type_scat_dispersion_imag
  _atom_type_scat_source
 'C' 'C' 0.0181 0.0091 'International Tables Vol C Tables 4.2.6.8 and 6.1.1.4'
 'H' 'H' 0.0000 0.0000 'International Tables Vol C Tables 4.2.6.8 and 6.1.1.4'
 'Cl' 'Cl' 0.3639 0.7018 'International Tables Vol C Tables 4.2.6.8 and 6.1.1.4'
 'F' 'F' 0.0727 0.0534 'International Tables Vol C Tables 4.2.6.8 and 6.1.1.4'
 'N' 'N' 0.0311 0.0180 'International Tables Vol C Tables 4.2.6.8 and 6.1.1.4'
 'O' 'O' 0.0492 0.0322 'International Tables Vol C Tables 4.2.6.8 and 6.1.1.4'

_shelx_space_group_comment
;
The symmetry employed for this shelxl refinement is uniquely defined
by the following loop, which should always be used as a source of
symmetry information in preference to the above space-group names.
They are only intended as comments.
;
_space_group_crystal_system        'triclinic'
_space_group_IT_number             1
_space_group_name_H-M_alt          'P 1'
_space_group_name_Hall             'P 1'
loop_
  _space_group_symop_operation_xyz
 'x, y, z'

_cell_length_a                     9.3806(5)
_cell_length_b                     11.1506(4)
_cell_length_c                     12.1007(3)
_cell_angle_alpha                  82.342(3)
_cell_angle_beta                   68.997(4)
_cell_angle_gamma                  74.273(4)
_cell_volume                       1136.48(9)
_cell_formula_units_Z              2
_cell_measurement_reflns_used      10400
_cell_measurement_temperature      140.00(10)
_cell_measurement_theta_max        65.0120
_cell_measurement_theta_min        3.8840
_shelx_estimated_absorpt_T_max     0.848
_shelx_estimated_absorpt_T_min     0.761
_exptl_absorpt_coefficient_mu      1.988
_exptl_absorpt_correction_T_max    1.000
_exptl_absorpt_correction_T_min    0.670
_exptl_absorpt_correction_type     gaussian
_exptl_absorpt_process_details
;
CrysAlisPro 1.171.41.110a (Rigaku Oxford Diffraction, 2021)
Numerical absorption correction based on gaussian integration over
a multifaceted crystal model
Empirical absorption correction using spherical harmonics,
implemented in SCALE3 ABSPACK scaling algorithm.
;
_exptl_absorpt_special_details     ?
_exptl_crystal_colour              'clear pale colourless'
_exptl_crystal_density_diffrn      1.402
_exptl_crystal_density_meas        ?
_exptl_crystal_density_method      ?
_exptl_crystal_description         prism
_exptl_crystal_F_000               496
loop_
  _exptl_crystal_face_index_h
  _exptl_crystal_face_index_k
  _exptl_crystal_face_index_l
  _exptl_crystal_face_perp_dist
 -2 1 -2 0.0344
 1 1 2 0.0486
 -1 2 0 0.0322
 1 -2 0 0.0538
 -1 -1 -2 0.0528
 2 -1 2 0.0650
 1 2 1 0.0421
 0 1 0 0.0280
 1 2 0 0.0476
 0 2 -1 0.0323
 1 0 -1 0.0875
 1 1 -7 0.0688
 -5 -5 -3 0.0663
 -3 3 3 0.0307
 2 0 8 0.0404
 1 4 -5 0.0453
 -2 -7 -4 0.0608
 -5 -3 2 0.0488
 -4 0 4 0.0331
 1 5 6 0.0346

_exptl_crystal_size_max            0.145
_exptl_crystal_size_mid            0.103
_exptl_crystal_size_min            0.086
loop_
  _exptl_oxdiff_crystal_face_indexfrac_h
  _exptl_oxdiff_crystal_face_indexfrac_k
  _exptl_oxdiff_crystal_face_indexfrac_l
  _exptl_oxdiff_crystal_face_x
  _exptl_oxdiff_crystal_face_y
  _exptl_oxdiff_crystal_face_z
 -1.9991 1.0019 -2.0002 0.0482 -0.0192 0.4305
 0.9989 0.9991 1.9997 0.2222 -0.0021 -0.1715
 -1.0003 2.0010 -0.0005 0.2704 -0.0213 0.2590
 1.0003 -2.0010 0.0005 -0.2704 0.0213 -0.2590
 -0.9989 -0.9991 -1.9997 -0.2222 0.0021 0.1715
 1.9991 -1.0019 2.0002 -0.0482 0.0192 -0.4305
 0.9992 2.0003 1.0000 0.2574 0.1459 -0.0384
 -0.0001 1.0005 -0.0000 0.1126 0.0545 0.0708
 0.9997 2.0010 0.0004 0.1800 0.2395 0.0240
 0.0002 2.0017 -0.9997 0.1478 0.2026 0.2039
 1.0005 0.0007 -0.9992 -0.1226 0.2239 -0.0552
 0.7336 1.1570 -6.8307 -0.4322 0.7970 0.4218
 -5.2384 -5.2392 -2.6252 -0.5561 -0.7236 0.4088
 -3.2000 2.9649 3.2935 0.7335 -0.5635 0.3801
 2.3905 0.3064 7.8066 0.5313 -0.4010 -0.7463
 0.7285 4.2349 -5.4285 0.0230 0.8332 0.5526
 -1.5902 -6.5626 -4.0795 -0.9827 -0.1840 -0.0226
 -4.7915 -2.6881 2.0946 0.0764 -0.9672 0.2422
 -3.9444 0.0277 3.6435 0.4637 -0.8534 0.2381
 1.1949 5.0702 5.9793 0.9798 -0.1264 -0.1550

_exptl_transmission_factor_max     ?
_exptl_transmission_factor_min     ?
_diffrn_reflns_av_R_equivalents    0.0663
_diffrn_reflns_av_unetI/netI       0.0580
_diffrn_reflns_Laue_measured_fraction_full  0.998
_diffrn_reflns_Laue_measured_fraction_max  0.954
_diffrn_reflns_limit_h_max         11
_diffrn_reflns_limit_h_min         -11
_diffrn_reflns_limit_k_max         13
_diffrn_reflns_limit_k_min         -13
_diffrn_reflns_limit_l_max         14
_diffrn_reflns_limit_l_min         -14
_diffrn_reflns_number              28074
_diffrn_reflns_point_group_measured_fraction_full  0.956
_diffrn_reflns_point_group_measured_fraction_max  0.892
_diffrn_reflns_theta_full          67.684
_diffrn_reflns_theta_max           75.578
_diffrn_reflns_theta_min           3.916
_diffrn_ambient_environment        N~2~
_diffrn_ambient_temperature        140.00(10)
_diffrn_detector                   'Hybrid Pixel Array Detector'
_diffrn_detector_area_resol_mean   10.0000
_diffrn_detector_type              'HyPix-Arc 150'
_diffrn_measured_fraction_theta_full  0.998
_diffrn_measured_fraction_theta_max  0.954
_diffrn_measurement_details
;
List of Runs (angles in degrees, time in seconds):

  # Type    Start    End  Width  t~exp~   \w     \q     \k     \f   Frames
--------------------------------------------------------------------------
  1  \w     -4.00  21.00   0.50    1.20    --   -4.00  78.00 164.53   50
  2  \w     -6.00  19.00   0.50    1.20    --    8.00 100.00  14.04   50
  3  \w    -30.00  -5.00   0.50    1.20    --   -8.00 110.00  -1.32   50
  4  \w      1.00  26.00   0.50    1.20    --   12.00  96.00 -82.66   50
  5  \w    -41.00 -15.00   0.50    1.20    --  -12.00 126.00 109.21   52
  6  \w      6.00  31.00   0.50    1.20    --   16.00  94.00 103.78   50
  7  \w     15.00  40.00   0.50    1.20    --   20.00  87.00 -29.68   50
  8  \w     13.00  38.00   0.50    1.20    --   20.00  90.00-154.62   50
  9  \w     15.00  40.00   0.50    1.20    --   20.00  87.00  41.23   50
 10  \w     29.00  54.00   0.50    1.20    --   24.00  71.00  31.21   50
 11  \w     29.00  54.00   0.50    1.20    --   28.00  77.00  44.86   50
 12  \w     31.00  56.00   0.50    1.20    --   28.00  73.00-170.81   50
 13  \w     31.00  56.00   0.50    1.20    --   28.00  73.00 -50.14   50
 14  \w     33.00  58.00   0.50    1.20    --   32.00  77.00  91.66   50
 15  \w     33.00  58.00   0.50    1.20    --   32.00  77.00-110.72   50
 16  \w     33.00  58.00   0.50    1.20    --   32.00  77.00 119.39   50
 17  \w     36.00  61.00   0.50    1.20    --   32.00  72.00 152.15   50
 18  \w     35.00  60.00   0.50    1.20    --   32.00  74.00-146.96   50
 19  \w     42.00  67.00   0.50    1.20    --   36.00  68.00 166.06   50
 20  \w     38.00  63.00   0.50    1.20    --   36.00  75.00 -27.20   50
 21  \w     40.00  65.00   0.50    1.20    --   36.00  72.00-177.14   50
 22  \w     38.00  63.00   0.50    1.20    --   36.00  75.00  68.21   50
 23  \w     42.00  67.00   0.50    1.20    --   40.00  76.00 -80.01   50
 24  \w     42.00  67.00   0.50    1.20    --   40.00  75.00 -99.83   50
 25  \w     42.00  67.00   0.50    1.20    --   40.00  76.00-139.13   50
 26  \w     49.00  74.00   0.50    1.20    --   44.00  70.00  83.22   50
 27  \w     46.00  73.00   0.50    1.20    --   44.00  76.00 112.28   54
 28  \w     49.00  74.00   0.50    1.20    --   44.00  69.00 175.09   50
 29  \w     48.00  73.00   0.50    1.20    --   44.00  72.00-116.27   50
 30  \w     48.00  73.00   0.50    1.20    --   44.00  72.00 -18.01   50
 31  \w     52.00  78.00   0.50    1.20    --   48.00  72.00  -2.71   52
 32  \w     52.00  77.00   0.50    1.20    --   48.00  72.00-170.37   50
 33  \w    -75.00 -49.00   0.50    1.20    --  -48.00 -76.00  -0.84   52
 34  \w     53.00  78.00   0.50    1.20    --   48.00  71.00  41.24   50
 35  \w     57.00  82.00   0.50    1.20    --   52.00  71.00 -63.77   50
 36  \w    -83.00 -58.00   0.50    1.20    --  -52.00 -65.00 104.22   50
 37  \w     59.00  92.00   0.50    1.20    --   52.00  65.00 -73.91   66
 38  \w     63.00  88.00   0.50    1.20    --   56.00  63.00 -30.93   50
 39  \w     61.00  86.00   0.50    1.20    --   56.00  69.00-115.54   50
 40  \w     59.00  84.00   0.50    1.20    --   56.00  73.00-107.76   50
 41  \w     61.00  86.00   0.50    1.20    --   56.00  71.00 110.60   50
 42  \w     61.00  86.00   0.50    1.20    --   56.00  70.00  16.44   50
 43  \w     10.00  36.00   0.50    1.20    --   59.51 -30.00-180.00   52
 44  \w     10.00  35.00   0.50    1.20    --   59.51 -30.00  60.00   50
 45  \w     10.00  36.00   0.50    1.20    --   59.51 -30.00 -90.00   52
 46  \w     10.00  35.00   0.50    1.20    --   59.51 -30.00-120.00   50
 47  \w     10.00  35.00   0.50    1.20    --   59.51 -30.00   0.00   50
 48  \w     11.00  37.00   0.50    1.20    --   59.51 -30.00 150.00   52
 49  \w     10.00  37.00   0.50    1.20    --   59.51 -30.00 120.00   54
 50  \w     65.00  99.00   0.50    1.20    --   60.00  69.00-164.16   68
 51  \w     65.00  90.00   0.50    1.20    --   60.00  69.00 148.21   50
 52  \w     64.00  94.00   0.50    1.20    --   60.00  72.00  -5.17   60
 53  \w     65.00  95.00   0.50    1.20    --   60.00  71.00 178.36   60
 54  \w     65.00  90.00   0.50    1.20    --   60.00  71.00  23.47   50
 55  \w     66.00  95.00   0.50    1.20    --   60.00  70.00  79.70   58
 56  \w     65.00  90.00   0.50    1.20    --   60.00  71.00 -62.34   50
 57  \w     65.00  90.00   0.50    1.20    --   60.00  69.00-147.84   50
 58  \w     65.00  90.00   0.50    1.20    --   60.00  70.00  47.28   50
 59  \w     67.00  92.00   0.50    1.20    --   64.00  73.00 -36.58   50
 60  \w     68.00  95.00   0.50    1.20    --   64.00  73.00 151.54   54
 61  \w     70.00  96.00   0.50    1.20    --   68.00  75.00  44.58   52
 62  \w     70.00  97.00   0.50    1.20    --   68.00  75.00  20.73   54
 63  \w    -97.00 -26.00   0.50    1.20    --  -71.33 125.00 -60.00  142
 64  \w     35.00  83.00   0.50    1.20    --   71.95 -95.00 150.00   96
 65  \w     32.00  64.00   0.50    1.20    --   71.95 -95.00  60.00   64
 66  \w   -102.00 -73.00   0.50    1.20    --  -72.00 -76.00-102.50   58
 67  \w   -101.00 -75.00   0.50    1.20    --  -72.00 -73.00-142.49   52
 68  \w   -111.00 -75.00   0.50    1.20    --  -72.00 -73.00 120.47   72
 69  \w   -108.00 -76.00   0.50    1.20    --  -72.00 -71.00 104.13   64
 70  \w   -102.00 -77.00   0.50    1.20    --  -72.00 -69.00 127.45   50
 71  \w     34.00  74.00   0.50    1.20    --   73.41 -95.00 -30.00   80
 72  \w     34.00  65.00   0.50    1.20    --   73.41 -95.00-150.00   62
 73  \w   -105.00 -48.00   0.50    1.20    --  -75.91 125.00-150.00  114
 74  \w   -122.00 -95.00   0.50    1.20    --  -75.91-125.00 -60.00   54
 75  \w   -122.00 -90.00   0.50    1.20    --  -75.91-125.00   0.00   64
 76  \w   -122.00 -94.00   0.50    1.20    --  -75.91-125.00 120.00   56
 77  \w   -106.00 -43.00   0.50    1.20    --  -75.91 125.00  60.00  126
 78  \w   -119.00 -92.00   0.50    1.20    --  -75.91-125.00-120.00   54
 79  \w   -116.00 -76.00   0.50    1.20    --  -75.91-125.00  60.00   80
 80  \w   -113.00 -87.00   0.50    1.20    --  -75.91-125.00-150.00   52
 81  \w   -119.00 -79.00   0.50    1.20    --  -75.91-125.00  90.00   80
 82  \w   -105.00 -79.00   0.50    1.20    --  -76.60 -74.00-175.97   52
 83  \w   -112.00 -86.00   0.50    1.20    --  -76.60 -63.00-126.92   52
 84  \w   -111.00 -84.00   0.50    1.20    --  -76.60 -64.00 -55.19   54
 85  \w   -108.00 -83.00   0.50    1.20    --  -76.60 -64.00  80.73   50
 86  \w   -116.00 -83.00   0.50    1.20    --  -76.60 -64.00  71.44   66
 87  \w   -114.00 -83.00   0.50    1.20    --  -76.60 -64.00 -99.12   62
 88  \w   -108.00 -83.00   0.50    1.20    --  -76.60 -67.00 158.83   50
 89  \w   -109.00 -82.00   0.50    1.20    --  -76.60 -88.00-135.24   54
 90  \w   -113.00 -87.00   0.50    1.20    --  -76.60 -49.00 -37.48   52
 91  \w   -114.00 -84.00   0.50    1.20    --  -76.60 -61.00 -76.32   60
 92  \w     84.00 122.00   0.50    1.20    --   81.25 125.00  30.00   76
 93  \w     89.00 117.00   0.50    1.20    --   81.25 125.00 150.00   56
 94  \w     84.00 112.00   0.50    1.20    --   81.25 125.00 -60.00   56
 95  \w     44.00  81.00   0.50    1.20    --   81.25-125.00 -90.00   74
 96  \w     42.00 111.00   0.50    1.20    --   81.25-125.00 120.00  138
 97  \w     86.00 126.00   0.50    1.20    --   81.25 125.00  90.00   80
 98  \w     41.00 110.00   0.50    1.20    --   81.25-125.00  60.00  138
 99  \w     82.00 111.00   0.50    1.20    --   81.25-125.00-150.00   58
100  \w     35.00  69.00   0.50    1.20    --   81.25-125.00-150.00   68
101  \w     50.00 111.00   0.50    1.20    --   81.25-125.00 -30.00  122
102  \w     85.00 121.00   0.50    1.20    --   81.25 125.00-180.00   72
103  \w     82.00 111.00   0.50    1.20    --   81.25 125.00 -90.00   58
104  \w     97.00 125.00   0.50    1.20    --   81.25 125.00-120.00   56
105  \w     93.00 127.00   0.50    1.20    --   81.25 125.00  60.00   68
106  \w     89.00 116.00   0.50    1.20    --   81.25 125.00-150.00   54
;
_diffrn_measurement_device         'four-circle diffractometer'
_diffrn_measurement_device_type    'XtaLAB Synergy R, DW system, HyPix-Arc 150'
_diffrn_measurement_method         '\w scans'
_diffrn_orient_matrix_type        
 'CrysAlisPro convention (1999,Acta A55,543-557)'
_diffrn_orient_matrix_UB_11        -0.0452107000
_diffrn_orient_matrix_UB_12        0.1125283000
_diffrn_orient_matrix_UB_13        0.0774808000
_diffrn_orient_matrix_UB_21        0.1304253000
_diffrn_orient_matrix_UB_22        0.0545229000
_diffrn_orient_matrix_UB_23        -0.0934395000
_diffrn_orient_matrix_UB_31        -0.1174959000
_diffrn_orient_matrix_UB_32        0.0707083000
_diffrn_orient_matrix_UB_33        -0.0623967000
_diffrn_radiation_monochromator    mirror
_diffrn_radiation_probe            x-ray
_diffrn_radiation_type             'Cu K\a'
_diffrn_radiation_wavelength       1.54184
_diffrn_source                     'Rotating-anode X-ray tube'
_diffrn_source_type                'Rigaku (Cu) X-ray Source'
_reflns_Friedel_coverage           0.870
_reflns_Friedel_fraction_full      0.915
_reflns_Friedel_fraction_max       0.830
_reflns_number_gt                  5255
_reflns_number_total               8400
_reflns_odcompleteness_completeness  99.85
_reflns_odcompleteness_iscentric   1
_reflns_odcompleteness_theta       66.97
_reflns_special_details
;
 Reflections were merged by SHELXL according to the crystal
 class for the calculation of statistics and refinement.
 
 _reflns_Friedel_fraction is defined as the number of unique
 Friedel pairs measured divided by the number that would be
 possible theoretically, ignoring centric projections and
 systematic absences. Completness statistics refer to single and
 composite reflections containing twin component 1 only.
;
_reflns_threshold_expression       'I > 2\s(I)'
_computing_cell_refinement         'CrysAlisPro 1.171.41.110a (Rigaku OD, 2021)'
_computing_data_collection         'CrysAlisPro 1.171.41.110a (Rigaku OD, 2021)'
_computing_data_reduction          'CrysAlisPro 1.171.41.110a (Rigaku OD, 2021)'
_computing_molecular_graphics      'Olex2 1.3 (Dolomanov et al., 2009)'
_computing_publication_material    'Olex2 1.3 (Dolomanov et al., 2009)'
_computing_structure_refinement    'SHELXL 2018/3 (Sheldrick, 2015)'
_computing_structure_solution      'SHELXT  (Sheldrick, 2015)'
_refine_diff_density_max           0.314
_refine_diff_density_min           -0.367
_refine_diff_density_rms           0.054
_refine_ls_abs_structure_details
;
 Refined as an inversion twin.
;
_refine_ls_abs_structure_Flack     0.18(3)
_refine_ls_extinction_coef         .
_refine_ls_extinction_method       none
_refine_ls_goodness_of_fit_ref     1.047
_refine_ls_hydrogen_treatment      constr
_refine_ls_matrix_type             full
_refine_ls_number_parameters       608
_refine_ls_number_reflns           8400
_refine_ls_number_restraints       3
_refine_ls_R_factor_all            0.1035
_refine_ls_R_factor_gt             0.0672
_refine_ls_restrained_S_all        1.047
_refine_ls_shift/su_max            0.000
_refine_ls_shift/su_mean           0.000
_refine_ls_structure_factor_coef   Fsqd
_refine_ls_weighting_details      
 'w=1/[\s^2^(Fo^2^)+(0.1308P)^2^] where P=(Fo^2^+2Fc^2^)/3'
_refine_ls_weighting_scheme        calc
_refine_ls_wR_factor_gt            0.1904
_refine_ls_wR_factor_ref           0.2162
_refine_special_details
;
 Refined as a 2-component inversion twin.
;
_olex2_refinement_description
;
1. Twinned data refinement
 Scales: 0.82(3)
 0.18(3)
2. Fixed Uiso
 At 1.2 times of:
  All C(H) groups, All C(H,H) groups, All N(H,H) groups
 At 1.5 times of:
  All O(H) groups
3. Others
 Sof(Cl3)=Sof(H27)=1-FVAR(1)
 Sof(Cl2)=Sof(H33)=FVAR(1)
4.a Secondary CH2 refined with riding coordinates:
 N1(H1A,H1B), C15(H15A,H15B), C16(H16A,H16B), N2(H2A,H2B), C37(H37A,H37B),
 C38(H38A,H38B)
4.b Aromatic/amide H refined with riding coordinates:
 C3(H3A), C4(H4), C6(H6), C7(H7), C9(H9), C10(H10), C11(H11), C12(H12),
 C13(H13), C18(H18), C19(H19), C20(H20), C21(H21), C22(H22), C25(H25), C26(H26),
  C27(H27), C28(H28), C29(H29), C31(H31), C32(H32), C33(H33), C34(H34),
 C35(H35), C40(H40), C41(H41), C42(H42), C43(H43), C44(H44)
4.c Idealised tetrahedral OH refined as rotating group:
 O1(H1), O3(H3)
;
_atom_sites_solution_hydrogens     geom
_atom_sites_solution_primary       dual
_atom_sites_solution_secondary     difmap
loop_
  _atom_site_label
  _atom_site_type_symbol
  _atom_site_fract_x
  _atom_site_fract_y
  _atom_site_fract_z
  _atom_site_U_iso_or_equiv
  _atom_site_adp_type
  _atom_site_occupancy
  _atom_site_site_symmetry_order
  _atom_site_calc_flag
  _atom_site_refinement_flags_posn
  _atom_site_refinement_flags_adp
  _atom_site_refinement_flags_occupancy
  _atom_site_disorder_assembly
  _atom_site_disorder_group
 Cl1 Cl 0.7548(3) 0.0532(2) 0.08281(19) 0.0876(8) Uani 1 1 d . . . . .
 O1 O 0.4865(5) 0.3200(5) 0.5988(4) 0.0572(12) Uani 1 1 d . . . . .
 H1 H 0.422413 0.276616 0.607331 0.086 Uiso 1 1 calc R U . . .
 O2 O 0.8859(6) 0.3076(5) 0.4954(5) 0.0619(13) Uani 1 1 d . . . . .
 N1 N 0.7864(7) 0.5208(6) 0.6080(5) 0.0533(15) Uani 1 1 d . . . . .
 H1A H 0.827095 0.539137 0.529118 0.064 Uiso 1 1 calc R U . . .
 H1B H 0.866815 0.473530 0.631680 0.064 Uiso 1 1 calc R U . . .
 C1 C 0.6416(8) 0.2448(7) 0.5589(6) 0.0525(17) Uani 1 1 d . . . . .
 C2 C 0.6768(8) 0.1940(7) 0.4384(6) 0.0508(17) Uani 1 1 d . . . . .
 C3 C 0.6480(10) 0.0798(8) 0.4300(7) 0.061(2) Uani 1 1 d . . . . .
 H3A H 0.612055 0.030871 0.500095 0.074 Uiso 1 1 calc R U . . .
 C4 C 0.6709(10) 0.0362(8) 0.3208(7) 0.068(2) Uani 1 1 d . . . . .
 H4 H 0.649882 -0.041356 0.316150 0.082 Uiso 1 1 calc R U . . .
 C5 C 0.7240(10) 0.1068(8) 0.2203(6) 0.064(2) Uani 1 1 d . . . . .
 C6 C 0.7501(10) 0.2214(9) 0.2263(7) 0.064(2) Uani 1 1 d . . . . .
 H6 H 0.784435 0.270650 0.156110 0.076 Uiso 1 1 calc R U . . .
 C7 C 0.7262(9) 0.2638(8) 0.3346(6) 0.060(2) Uani 1 1 d . . . . .
 H7 H 0.743994 0.342833 0.338292 0.072 Uiso 1 1 calc R U . . .
 C8 C 0.6730(9) 0.1393(8) 0.6502(6) 0.0560(18) Uani 1 1 d . . . . .
 C9 C 0.5610(10) 0.1287(9) 0.7589(6) 0.071(2) Uani 1 1 d . . . . .
 H9 H 0.460968 0.186148 0.779132 0.085 Uiso 1 1 calc R U . . .
 C10 C 0.5945(12) 0.0339(10) 0.8392(8) 0.081(3) Uani 1 1 d . . . . .
 H10 H 0.515802 0.025771 0.913610 0.098 Uiso 1 1 calc R U . . .
 C11 C 0.7406(13) -0.0489(9) 0.8124(8) 0.082(3) Uani 1 1 d . . . . .
 H11 H 0.762505 -0.113846 0.867644 0.099 Uiso 1 1 calc R U . . .
 C12 C 0.8503(12) -0.0362(9) 0.7078(8) 0.080(3) Uani 1 1 d . . . . .
 H12 H 0.951238 -0.092263 0.689597 0.096 Uiso 1 1 calc R U . . .
 C13 C 0.8211(10) 0.0564(8) 0.6252(7) 0.071(2) Uani 1 1 d . . . . .
 H13 H 0.901558 0.063694 0.551587 0.085 Uiso 1 1 calc R U . . .
 C14 C 0.7463(9) 0.3302(7) 0.5529(6) 0.0523(17) Uani 1 1 d . . . . .
 C15 C 0.6709(9) 0.4460(7) 0.6263(7) 0.0554(17) Uani 1 1 d . . . . .
 H15A H 0.580953 0.497178 0.603327 0.067 Uiso 1 1 calc R U . . .
 H15B H 0.630433 0.420905 0.711241 0.067 Uiso 1 1 calc R U . . .
 C16 C 0.7220(10) 0.6385(8) 0.6717(7) 0.062(2) Uani 1 1 d . . . . .
 H16A H 0.613744 0.675300 0.670850 0.074 Uiso 1 1 calc R U . . .
 H16B H 0.786800 0.698204 0.629466 0.074 Uiso 1 1 calc R U . . .
 C17 C 0.7184(10) 0.6206(7) 0.7983(7) 0.0574(18) Uani 1 1 d . . . . .
 C18 C 0.5848(10) 0.6069(9) 0.8913(7) 0.071(2) Uani 1 1 d . . . . .
 H18 H 0.489834 0.612160 0.877417 0.085 Uiso 1 1 calc R U . . .
 C19 C 0.5912(12) 0.5852(11) 1.0070(8) 0.090(3) Uani 1 1 d . . . . .
 H19 H 0.500419 0.575248 1.071839 0.108 Uiso 1 1 calc R U . . .
 C20 C 0.7291(12) 0.5785(9) 1.0258(8) 0.080(3) Uani 1 1 d . . . . .
 H20 H 0.733911 0.563296 1.103646 0.096 Uiso 1 1 calc R U . . .
 C21 C 0.8591(11) 0.5936(9) 0.9328(8) 0.078(2) Uani 1 1 d . . . . .
 H21 H 0.954034 0.589441 0.946358 0.093 Uiso 1 1 calc R U . . .
 C22 C 0.8539(11) 0.6145(9) 0.8204(7) 0.069(2) Uani 1 1 d . . . . .
 H22 H 0.945352 0.625071 0.756539 0.083 Uiso 1 1 calc R U . . .
 Cl2 Cl 0.1927(3) 1.0531(3) 0.0818(2) 0.0884(10) Uani 0.864(7) 1 d . . P A 1
 Cl3 Cl 0.223(3) 0.866(2) 0.9279(19) 0.102(8) Uani 0.136(7) 1 d . . P A 2
 O3 O 0.5101(6) 0.6084(5) 0.4163(5) 0.0611(13) Uani 1 1 d . . . . .
 H3 H 0.573578 0.652244 0.378657 0.092 Uiso 1 1 calc R U . . .
 O4 O 0.1087(6) 0.6257(5) 0.5194(5) 0.0664(14) Uani 1 1 d . . . . .
 N2 N 0.2042(7) 0.4142(6) 0.4055(5) 0.0532(15) Uani 1 1 d . . . . .
 H2A H 0.125424 0.464538 0.381734 0.064 Uiso 1 1 calc R U . . .
 H2B H 0.162017 0.395415 0.484120 0.064 Uiso 1 1 calc R U . . .
 C23 C 0.3528(9) 0.6866(8) 0.4556(7) 0.0590(19) Uani 1 1 d . . . . .
 C24 C 0.3217(9) 0.7882(7) 0.3633(7) 0.0570(18) Uani 1 1 d . . . . .
 C25 C 0.4302(10) 0.7930(8) 0.2535(7) 0.070(2) Uani 1 1 d . . . . .
 H25 H 0.532080 0.738404 0.235953 0.084 Uiso 1 1 calc R U . . .
 C26 C 0.3935(11) 0.8769(9) 0.1670(8) 0.081(3) Uani 1 1 d . . . . .
 H26 H 0.468558 0.877856 0.089615 0.098 Uiso 1 1 calc R U . . .
 C27 C 0.2490(11) 0.9585(9) 0.1932(8) 0.079(2) Uani 1 1 d . . . . .
 H27 H 0.224220 1.015100 0.132951 0.095 Uiso 0.136(7) 1 calc R U P A 2
 C28 C 0.1380(11) 0.9604(8) 0.3055(8) 0.074(2) Uani 1 1 d . . . . .
 H28 H 0.039313 1.019685 0.324611 0.089 Uiso 1 1 calc R U . . .
 C29 C 0.1763(10) 0.8729(8) 0.3889(7) 0.067(2) Uani 1 1 d . . . . .
 H29 H 0.100840 0.870563 0.466013 0.080 Uiso 1 1 calc R U . . .
 C30 C 0.3178(9) 0.7363(8) 0.5763(7) 0.062(2) Uani 1 1 d . . . . .
 C31 C 0.3411(11) 0.8519(8) 0.5856(8) 0.068(2) Uani 1 1 d . . . . .
 H31 H 0.374944 0.901577 0.515581 0.082 Uiso 1 1 calc R U . . .
 C32 C 0.3171(11) 0.8958(9) 0.6913(8) 0.076(2) Uani 1 1 d . . . . .
 H32 H 0.334399 0.975056 0.694926 0.092 Uiso 1 1 calc R U . . .
 C33 C 0.2673(12) 0.8252(11) 0.7941(9) 0.085(3) Uani 1 1 d . . . . .
 H33 H 0.250525 0.856025 0.868392 0.102 Uiso 0.864(7) 1 calc R U P A 1
 C34 C 0.2414(11) 0.7086(10) 0.7895(8) 0.077(3) Uani 1 1 d . . . . .
 H34 H 0.205007 0.660736 0.860333 0.093 Uiso 1 1 calc R U . . .
 C35 C 0.2690(10) 0.6642(9) 0.6820(7) 0.064(2) Uani 1 1 d . . . . .
 H35 H 0.255117 0.583774 0.678247 0.076 Uiso 1 1 calc R U . . .
 C36 C 0.2477(9) 0.5990(7) 0.4625(7) 0.0553(18) Uani 1 1 d . . . . .
 C37 C 0.3231(9) 0.4842(7) 0.3894(7) 0.0567(18) Uani 1 1 d . . . . .
 H37A H 0.367107 0.508985 0.304718 0.068 Uiso 1 1 calc R U . . .
 H37B H 0.410175 0.431001 0.414606 0.068 Uiso 1 1 calc R U . . .
 C38 C 0.2641(10) 0.2946(7) 0.3393(7) 0.0592(19) Uani 1 1 d . . . . .
 H38A H 0.370102 0.251884 0.342053 0.071 Uiso 1 1 calc R U . . .
 H38B H 0.193122 0.238348 0.378072 0.071 Uiso 1 1 calc R U . . .
 C39 C 0.2718(9) 0.3210(7) 0.2140(6) 0.0560(18) Uani 1 1 d . . . . .
 C40 C 0.4108(10) 0.3180(10) 0.1202(7) 0.076(2) Uani 1 1 d . . . . .
 H40 H 0.507356 0.299218 0.135188 0.091 Uiso 1 1 calc R U . . .
 C41 C 0.4114(13) 0.3416(10) 0.0061(8) 0.087(3) Uani 1 1 d . . . . .
 H41 H 0.508029 0.340215 -0.056805 0.104 Uiso 1 1 calc R U . . .
 C42 C 0.2745(16) 0.3670(9) -0.0181(10) 0.092(3) Uani 1 1 d . . . . .
 H42 H 0.275419 0.384475 -0.097349 0.110 Uiso 1 1 calc R U . . .
 C43 C 0.1347(14) 0.3672(11) 0.0736(10) 0.094(3) Uani 1 1 d . . . . .
 H43 H 0.039143 0.382149 0.057730 0.113 Uiso 1 1 calc R U . . .
 C44 C 0.1349(11) 0.3460(10) 0.1850(9) 0.083(3) Uani 1 1 d . . . . .
 H44 H 0.037510 0.348193 0.247288 0.100 Uiso 1 1 calc R U . . .
 F1 F 0.0131(8) 0.1139(5) 0.8213(5) 0.106(2) Uani 1 1 d . . . . .
 F2 F -0.0058(9) 0.2749(7) 0.9016(5) 0.116(2) Uani 1 1 d . . . . .
 F3 F -0.1553(6) 0.2791(6) 0.8069(5) 0.0954(17) Uani 1 1 d . . . . .
 O5 O 0.2453(8) 0.2078(6) 0.6662(7) 0.097(2) Uani 1 1 d . . . . .
 O6 O 0.0630(6) 0.3730(5) 0.6415(4) 0.0641(14) Uani 1 1 d . . . . .
 C45 C -0.0098(11) 0.2355(8) 0.8061(7) 0.063(2) Uani 1 1 d . . . . .
 C46 C 0.1121(10) 0.2756(8) 0.6933(7) 0.0597(19) Uani 1 1 d . . . . .
 F4 F 1.0025(8) 0.6631(7) 0.1109(5) 0.117(2) Uani 1 1 d . . . . .
 F5 F 1.1505(6) 0.6555(5) 0.2109(5) 0.0839(14) Uani 1 1 d . . . . .
 F6 F 0.9826(7) 0.8243(5) 0.1971(5) 0.0997(18) Uani 1 1 d . . . . .
 O7 O 0.9259(6) 0.5667(5) 0.3730(4) 0.0653(14) Uani 1 1 d . . . . .
 O8 O 0.7456(8) 0.7257(7) 0.3381(8) 0.110(3) Uani 1 1 d . . . . .
 C47 C 1.0058(12) 0.7019(9) 0.2086(7) 0.070(2) Uani 1 1 d . . . . .
 C48 C 0.8811(10) 0.6617(8) 0.3180(8) 0.061(2) Uani 1 1 d . . . . .

loop_
  _atom_site_aniso_label
  _atom_site_aniso_U_11
  _atom_site_aniso_U_22
  _atom_site_aniso_U_33
  _atom_site_aniso_U_23
  _atom_site_aniso_U_13
  _atom_site_aniso_U_12
 Cl1 0.1051(18) 0.1101(18) 0.0524(10) -0.0111(10) -0.0305(11) -0.0245(14)
 O1 0.047(3) 0.060(3) 0.060(3) -0.006(2) -0.014(2) -0.008(2)
 O2 0.046(3) 0.070(3) 0.064(3) -0.011(3) -0.009(2) -0.014(2)
 N1 0.051(4) 0.058(4) 0.046(3) 0.000(3) -0.012(3) -0.011(3)
 C1 0.041(4) 0.057(4) 0.054(4) -0.004(3) -0.014(3) -0.006(3)
 C2 0.046(4) 0.062(5) 0.041(4) 0.003(3) -0.014(3) -0.011(3)
 C3 0.067(5) 0.066(5) 0.050(4) 0.002(4) -0.020(4) -0.017(4)
 C4 0.076(6) 0.066(5) 0.067(5) -0.002(4) -0.031(4) -0.016(4)
 C5 0.063(5) 0.084(6) 0.041(4) 0.003(4) -0.019(4) -0.011(4)
 C6 0.061(5) 0.081(6) 0.052(4) 0.006(4) -0.022(4) -0.024(4)
 C7 0.054(5) 0.078(5) 0.055(4) 0.005(4) -0.023(4) -0.024(4)
 C8 0.055(4) 0.065(5) 0.048(4) -0.002(3) -0.017(3) -0.014(4)
 C9 0.062(5) 0.091(6) 0.045(4) 0.003(4) -0.010(4) -0.009(5)
 C10 0.088(7) 0.100(7) 0.049(4) 0.018(4) -0.021(4) -0.026(6)
 C11 0.112(8) 0.077(6) 0.057(5) 0.004(4) -0.042(5) -0.006(6)
 C12 0.090(7) 0.073(6) 0.061(5) 0.002(4) -0.030(5) 0.009(5)
 C13 0.063(5) 0.075(6) 0.056(5) 0.000(4) -0.015(4) 0.005(4)
 C14 0.050(4) 0.060(5) 0.047(4) 0.004(3) -0.021(3) -0.010(4)
 C15 0.053(4) 0.057(4) 0.054(4) -0.003(3) -0.018(3) -0.010(4)
 C16 0.068(5) 0.060(5) 0.058(4) -0.002(4) -0.023(4) -0.013(4)
 C17 0.057(5) 0.054(4) 0.059(4) -0.008(3) -0.018(4) -0.011(4)
 C18 0.061(5) 0.091(6) 0.058(5) -0.009(4) -0.017(4) -0.017(4)
 C19 0.079(7) 0.122(8) 0.059(5) -0.005(5) -0.004(5) -0.030(6)
 C20 0.089(7) 0.095(7) 0.067(5) -0.006(5) -0.040(5) -0.020(5)
 C21 0.065(5) 0.101(7) 0.069(5) -0.017(5) -0.027(4) -0.010(5)
 C22 0.066(5) 0.085(5) 0.058(4) -0.013(4) -0.022(4) -0.016(4)
 Cl2 0.0826(17) 0.0839(17) 0.0832(18) 0.0263(12) -0.0278(13) -0.0097(12)
 Cl3 0.116(16) 0.103(15) 0.076(12) -0.010(10) -0.024(11) -0.016(12)
 O3 0.046(3) 0.059(3) 0.070(3) 0.003(3) -0.014(3) -0.011(2)
 O4 0.055(3) 0.074(4) 0.066(3) -0.012(3) -0.016(3) -0.011(3)
 N2 0.054(4) 0.056(4) 0.048(3) 0.000(3) -0.015(3) -0.013(3)
 C23 0.045(4) 0.069(5) 0.057(4) -0.004(4) -0.013(4) -0.010(4)
 C24 0.057(5) 0.053(4) 0.056(4) -0.001(3) -0.019(4) -0.007(4)
 C25 0.053(5) 0.076(5) 0.068(5) 0.007(4) -0.015(4) -0.006(4)
 C26 0.062(5) 0.089(6) 0.071(5) 0.014(5) -0.009(4) -0.009(5)
 C27 0.067(5) 0.074(5) 0.080(6) 0.005(4) -0.015(5) -0.008(4)
 C28 0.067(5) 0.070(5) 0.066(5) -0.008(4) -0.017(4) 0.007(4)
 C29 0.061(5) 0.070(5) 0.056(4) -0.003(4) -0.013(4) -0.004(4)
 C30 0.046(4) 0.069(5) 0.071(5) -0.006(4) -0.024(4) -0.004(4)
 C31 0.075(6) 0.064(5) 0.068(5) 0.000(4) -0.031(4) -0.014(4)
 C32 0.082(6) 0.072(6) 0.078(6) -0.014(5) -0.033(5) -0.011(5)
 C33 0.081(7) 0.103(8) 0.070(6) -0.022(6) -0.034(5) 0.000(6)
 C34 0.069(6) 0.098(7) 0.069(6) 0.004(5) -0.031(5) -0.020(5)
 C35 0.062(5) 0.072(5) 0.059(5) 0.003(4) -0.026(4) -0.016(4)
 C36 0.049(4) 0.059(5) 0.052(4) -0.001(3) -0.013(4) -0.010(4)
 C37 0.048(4) 0.061(5) 0.055(4) 0.000(3) -0.011(3) -0.012(4)
 C38 0.059(5) 0.053(4) 0.059(4) -0.008(3) -0.011(4) -0.012(4)
 C39 0.052(4) 0.057(4) 0.058(4) -0.012(3) -0.016(4) -0.011(3)
 C40 0.058(5) 0.113(7) 0.060(5) -0.003(5) -0.020(4) -0.026(5)
 C41 0.098(7) 0.107(8) 0.062(5) -0.001(5) -0.019(5) -0.048(6)
 C42 0.134(10) 0.080(6) 0.083(7) 0.001(5) -0.066(8) -0.025(6)
 C43 0.093(8) 0.111(8) 0.088(7) -0.030(6) -0.049(7) -0.004(6)
 C44 0.061(5) 0.106(7) 0.088(6) -0.037(5) -0.028(5) -0.008(5)
 F1 0.116(5) 0.073(4) 0.095(4) 0.010(3) 0.003(3) -0.027(3)
 F2 0.163(6) 0.148(6) 0.063(3) -0.005(3) -0.046(4) -0.070(5)
 F3 0.060(3) 0.133(5) 0.078(3) 0.017(3) -0.010(3) -0.029(3)
 O5 0.062(4) 0.075(4) 0.138(6) 0.022(4) -0.024(4) -0.017(3)
 O6 0.056(3) 0.071(3) 0.053(3) 0.009(3) -0.013(2) -0.007(3)
 C45 0.076(6) 0.064(5) 0.056(4) 0.006(4) -0.027(4) -0.026(4)
 C46 0.050(5) 0.064(5) 0.067(5) 0.004(4) -0.024(4) -0.015(4)
 F4 0.145(6) 0.159(6) 0.066(3) -0.005(3) -0.046(4) -0.052(5)
 F5 0.059(3) 0.096(4) 0.090(3) 0.009(3) -0.019(3) -0.023(3)
 F6 0.096(4) 0.070(3) 0.124(5) 0.016(3) -0.026(4) -0.029(3)
 O7 0.064(3) 0.068(3) 0.054(3) 0.002(3) -0.019(3) -0.004(3)
 O8 0.058(4) 0.085(5) 0.174(8) 0.036(5) -0.037(5) -0.020(4)
 C47 0.086(7) 0.073(6) 0.062(5) 0.008(4) -0.037(5) -0.023(5)
 C48 0.053(5) 0.063(5) 0.076(5) 0.004(4) -0.030(4) -0.017(4)

_geom_special_details
;
 All esds (except the esd in the dihedral angle between two l.s. planes)
 are estimated using the full covariance matrix.  The cell esds are taken
 into account individually in the estimation of esds in distances, angles
 and torsion angles; correlations between esds in cell parameters are only
 used when they are defined by crystal symmetry.  An approximate (isotropic)
 treatment of cell esds is used for estimating esds involving l.s. planes.
;
loop_
  _geom_bond_atom_site_label_1
  _geom_bond_atom_site_label_2
  _geom_bond_distance
  _geom_bond_site_symmetry_2
  _geom_bond_publ_flag
 Cl1 C5 1.742(8) . ?
 O1 C1 1.413(9) . ?
 O2 C14 1.215(9) . ?
 N1 C15 1.478(10) . ?
 N1 C16 1.479(10) . ?
 C1 C2 1.527(10) . ?
 C1 C8 1.546(10) . ?
 C1 C14 1.521(11) . ?
 C2 C3 1.395(11) . ?
 C2 C7 1.384(10) . ?
 C3 C4 1.393(11) . ?
 C4 C5 1.367(11) . ?
 C5 C6 1.381(12) . ?
 C6 C7 1.373(11) . ?
 C8 C9 1.372(10) . ?
 C8 C13 1.398(11) . ?
 C9 C10 1.387(12) . ?
 C10 C11 1.383(14) . ?
 C11 C12 1.334(13) . ?
 C12 C13 1.380(12) . ?
 C14 C15 1.522(11) . ?
 C16 C17 1.507(11) . ?
 C17 C18 1.381(11) . ?
 C17 C22 1.372(11) . ?
 C18 C19 1.409(12) . ?
 C19 C20 1.372(14) . ?
 C20 C21 1.363(13) . ?
 C21 C22 1.366(12) . ?
 Cl2 C27 1.743(10) . ?
 Cl3 C33 1.62(2) . ?
 O3 C23 1.440(9) . ?
 O4 C36 1.210(9) . ?
 N2 C37 1.473(10) . ?
 N2 C38 1.514(10) . ?
 C23 C24 1.527(10) . ?
 C23 C30 1.523(11) . ?
 C23 C36 1.541(11) . ?
 C24 C25 1.359(11) . ?
 C24 C29 1.388(11) . ?
 C25 C26 1.382(12) . ?
 C26 C27 1.366(12) . ?
 C27 C28 1.384(12) . ?
 C28 C29 1.381(12) . ?
 C30 C31 1.390(12) . ?
 C30 C35 1.413(11) . ?
 C31 C32 1.352(12) . ?
 C32 C33 1.381(14) . ?
 C33 C34 1.397(15) . ?
 C34 C35 1.365(12) . ?
 C36 C37 1.510(11) . ?
 C38 C39 1.485(11) . ?
 C39 C40 1.384(11) . ?
 C39 C44 1.397(11) . ?
 C40 C41 1.368(12) . ?
 C41 C42 1.366(15) . ?
 C42 C43 1.381(16) . ?
 C43 C44 1.338(14) . ?
 F1 C45 1.312(9) . ?
 F2 C45 1.306(9) . ?
 F3 C45 1.316(10) . ?
 O5 C46 1.225(10) . ?
 O6 C46 1.240(9) . ?
 C45 C46 1.538(11) . ?
 F4 C47 1.325(10) . ?
 F5 C47 1.324(10) . ?
 F6 C47 1.319(10) . ?
 O7 C48 1.230(9) . ?
 O8 C48 1.232(10) . ?
 C47 C48 1.528(12) . ?

loop_
  _geom_angle_atom_site_label_1
  _geom_angle_atom_site_label_2
  _geom_angle_atom_site_label_3
  _geom_angle
  _geom_angle_site_symmetry_1
  _geom_angle_site_symmetry_3
  _geom_angle_publ_flag
 C15 N1 C16 114.7(6) . . ?
 O1 C1 C2 110.1(5) . . ?
 O1 C1 C8 112.3(6) . . ?
 O1 C1 C14 105.1(6) . . ?
 C2 C1 C8 111.8(6) . . ?
 C14 C1 C2 112.2(6) . . ?
 C14 C1 C8 105.2(6) . . ?
 C3 C2 C1 120.9(6) . . ?
 C7 C2 C1 121.2(7) . . ?
 C7 C2 C3 117.7(7) . . ?
 C4 C3 C2 121.3(7) . . ?
 C5 C4 C3 118.9(8) . . ?
 C4 C5 Cl1 119.6(7) . . ?
 C4 C5 C6 121.0(7) . . ?
 C6 C5 Cl1 119.4(6) . . ?
 C7 C6 C5 119.6(7) . . ?
 C6 C7 C2 121.6(8) . . ?
 C9 C8 C1 121.5(7) . . ?
 C9 C8 C13 118.6(7) . . ?
 C13 C8 C1 119.9(7) . . ?
 C8 C9 C10 119.8(8) . . ?
 C11 C10 C9 121.0(9) . . ?
 C12 C11 C10 119.0(8) . . ?
 C11 C12 C13 121.8(9) . . ?
 C12 C13 C8 119.9(8) . . ?
 O2 C14 C1 122.9(7) . . ?
 O2 C14 C15 119.8(7) . . ?
 C1 C14 C15 117.3(6) . . ?
 N1 C15 C14 110.7(6) . . ?
 N1 C16 C17 112.9(6) . . ?
 C18 C17 C16 122.0(7) . . ?
 C22 C17 C16 118.5(8) . . ?
 C22 C17 C18 119.5(8) . . ?
 C17 C18 C19 119.2(8) . . ?
 C20 C19 C18 119.8(9) . . ?
 C21 C20 C19 120.1(9) . . ?
 C20 C21 C22 120.5(9) . . ?
 C21 C22 C17 121.0(8) . . ?
 C37 N2 C38 115.3(6) . . ?
 O3 C23 C24 112.7(6) . . ?
 O3 C23 C30 109.7(6) . . ?
 O3 C23 C36 103.9(6) . . ?
 C24 C23 C36 104.6(6) . . ?
 C30 C23 C24 113.8(6) . . ?
 C30 C23 C36 111.7(6) . . ?
 C25 C24 C23 121.4(7) . . ?
 C25 C24 C29 118.9(7) . . ?
 C29 C24 C23 119.6(7) . . ?
 C24 C25 C26 120.5(8) . . ?
 C27 C26 C25 119.9(9) . . ?
 C26 C27 Cl2 120.5(7) . . ?
 C26 C27 C28 121.4(8) . . ?
 C28 C27 Cl2 117.9(7) . . ?
 C29 C28 C27 117.4(8) . . ?
 C28 C29 C24 121.9(8) . . ?
 C31 C30 C23 120.8(7) . . ?
 C31 C30 C35 117.6(8) . . ?
 C35 C30 C23 121.5(7) . . ?
 C32 C31 C30 121.9(8) . . ?
 C31 C32 C33 119.9(9) . . ?
 C32 C33 Cl3 126.5(12) . . ?
 C32 C33 C34 120.4(9) . . ?
 C34 C33 Cl3 113.0(12) . . ?
 C35 C34 C33 119.2(9) . . ?
 C34 C35 C30 121.0(9) . . ?
 O4 C36 C23 120.6(7) . . ?
 O4 C36 C37 122.0(7) . . ?
 C37 C36 C23 117.3(7) . . ?
 N2 C37 C36 109.4(6) . . ?
 C39 C38 N2 110.7(6) . . ?
 C40 C39 C38 123.5(7) . . ?
 C40 C39 C44 116.3(8) . . ?
 C44 C39 C38 120.2(7) . . ?
 C41 C40 C39 121.1(8) . . ?
 C42 C41 C40 120.7(10) . . ?
 C41 C42 C43 119.4(9) . . ?
 C44 C43 C42 119.5(10) . . ?
 C43 C44 C39 123.0(9) . . ?
 F1 C45 F3 106.8(7) . . ?
 F1 C45 C46 112.7(7) . . ?
 F2 C45 F1 105.9(7) . . ?
 F2 C45 F3 106.0(8) . . ?
 F2 C45 C46 112.0(7) . . ?
 F3 C45 C46 112.9(6) . . ?
 O5 C46 O6 128.2(8) . . ?
 O5 C46 C45 116.1(7) . . ?
 O6 C46 C45 115.7(7) . . ?
 F4 C47 C48 110.8(7) . . ?
 F5 C47 F4 106.6(8) . . ?
 F5 C47 C48 112.7(6) . . ?
 F6 C47 F4 107.2(7) . . ?
 F6 C47 F5 107.6(7) . . ?
 F6 C47 C48 111.7(8) . . ?
 O7 C48 O8 127.3(8) . . ?
 O7 C48 C47 116.7(8) . . ?
 O8 C48 C47 115.9(7) . . ?

loop_
  _geom_torsion_atom_site_label_1
  _geom_torsion_atom_site_label_2
  _geom_torsion_atom_site_label_3
  _geom_torsion_atom_site_label_4
  _geom_torsion
  _geom_torsion_site_symmetry_1
  _geom_torsion_site_symmetry_2
  _geom_torsion_site_symmetry_3
  _geom_torsion_site_symmetry_4
  _geom_torsion_publ_flag
 Cl1 C5 C6 C7 -179.9(6) . . . . ?
 O1 C1 C2 C3 -90.8(8) . . . . ?
 O1 C1 C2 C7 84.0(8) . . . . ?
 O1 C1 C8 C9 -3.3(10) . . . . ?
 O1 C1 C8 C13 -179.7(7) . . . . ?
 O1 C1 C14 O2 -161.2(7) . . . . ?
 O1 C1 C14 C15 21.0(8) . . . . ?
 O2 C14 C15 N1 3.8(9) . . . . ?
 N1 C16 C17 C18 -96.3(9) . . . . ?
 N1 C16 C17 C22 82.0(9) . . . . ?
 C1 C2 C3 C4 176.2(7) . . . . ?
 C1 C2 C7 C6 -176.6(7) . . . . ?
 C1 C8 C9 C10 -179.0(8) . . . . ?
 C1 C8 C13 C12 178.5(8) . . . . ?
 C1 C14 C15 N1 -178.3(6) . . . . ?
 C2 C1 C8 C9 -127.7(8) . . . . ?
 C2 C1 C8 C13 56.0(9) . . . . ?
 C2 C1 C14 O2 -41.6(9) . . . . ?
 C2 C1 C14 C15 140.6(6) . . . . ?
 C2 C3 C4 C5 0.6(12) . . . . ?
 C3 C2 C7 C6 -1.6(11) . . . . ?
 C3 C4 C5 Cl1 179.5(6) . . . . ?
 C3 C4 C5 C6 -2.0(12) . . . . ?
 C4 C5 C6 C7 1.6(13) . . . . ?
 C5 C6 C7 C2 0.2(12) . . . . ?
 C7 C2 C3 C4 1.2(11) . . . . ?
 C8 C1 C2 C3 34.7(9) . . . . ?
 C8 C1 C2 C7 -150.4(7) . . . . ?
 C8 C1 C14 O2 80.2(8) . . . . ?
 C8 C1 C14 C15 -97.7(7) . . . . ?
 C8 C9 C10 C11 1.4(15) . . . . ?
 C9 C8 C13 C12 2.1(13) . . . . ?
 C9 C10 C11 C12 0.3(15) . . . . ?
 C10 C11 C12 C13 -0.8(16) . . . . ?
 C11 C12 C13 C8 -0.4(16) . . . . ?
 C13 C8 C9 C10 -2.6(13) . . . . ?
 C14 C1 C2 C3 152.6(7) . . . . ?
 C14 C1 C2 C7 -32.6(9) . . . . ?
 C14 C1 C8 C9 110.4(8) . . . . ?
 C14 C1 C8 C13 -66.0(9) . . . . ?
 C15 N1 C16 C17 84.0(8) . . . . ?
 C16 N1 C15 C14 177.4(6) . . . . ?
 C16 C17 C18 C19 177.3(9) . . . . ?
 C16 C17 C22 C21 -177.4(8) . . . . ?
 C17 C18 C19 C20 0.3(15) . . . . ?
 C18 C17 C22 C21 0.9(13) . . . . ?
 C18 C19 C20 C21 0.4(16) . . . . ?
 C19 C20 C21 C22 -0.5(16) . . . . ?
 C20 C21 C22 C17 -0.2(15) . . . . ?
 C22 C17 C18 C19 -0.9(13) . . . . ?
 Cl2 C27 C28 C29 171.1(7) . . . . ?
 Cl3 C33 C34 C35 177.9(12) . . . . ?
 O3 C23 C24 C25 5.3(11) . . . . ?
 O3 C23 C24 C29 -178.7(7) . . . . ?
 O3 C23 C30 C31 94.2(8) . . . . ?
 O3 C23 C30 C35 -82.3(8) . . . . ?
 O3 C23 C36 O4 161.8(7) . . . . ?
 O3 C23 C36 C37 -22.1(8) . . . . ?
 O4 C36 C37 N2 -2.7(10) . . . . ?
 N2 C38 C39 C40 104.3(9) . . . . ?
 N2 C38 C39 C44 -78.2(10) . . . . ?
 C23 C24 C25 C26 172.8(9) . . . . ?
 C23 C24 C29 C28 -175.0(8) . . . . ?
 C23 C30 C31 C32 -177.3(8) . . . . ?
 C23 C30 C35 C34 178.5(8) . . . . ?
 C23 C36 C37 N2 -178.8(6) . . . . ?
 C24 C23 C30 C31 -33.0(10) . . . . ?
 C24 C23 C30 C35 150.5(7) . . . . ?
 C24 C23 C36 O4 -79.9(8) . . . . ?
 C24 C23 C36 C37 96.2(7) . . . . ?
 C24 C25 C26 C27 2.3(15) . . . . ?
 C25 C24 C29 C28 1.0(13) . . . . ?
 C25 C26 C27 Cl2 -173.0(8) . . . . ?
 C25 C26 C27 C28 0.8(16) . . . . ?
 C26 C27 C28 C29 -2.9(15) . . . . ?
 C27 C28 C29 C24 1.9(14) . . . . ?
 C29 C24 C25 C26 -3.2(13) . . . . ?
 C30 C23 C24 C25 131.0(8) . . . . ?
 C30 C23 C24 C29 -53.1(10) . . . . ?
 C30 C23 C36 O4 43.6(9) . . . . ?
 C30 C23 C36 C37 -140.3(7) . . . . ?
 C30 C31 C32 C33 -0.3(14) . . . . ?
 C31 C30 C35 C34 1.9(12) . . . . ?
 C31 C32 C33 Cl3 -176.2(13) . . . . ?
 C31 C32 C33 C34 -0.1(15) . . . . ?
 C32 C33 C34 C35 1.3(14) . . . . ?
 C33 C34 C35 C30 -2.2(14) . . . . ?
 C35 C30 C31 C32 -0.6(12) . . . . ?
 C36 C23 C24 C25 -106.9(8) . . . . ?
 C36 C23 C24 C29 69.1(9) . . . . ?
 C36 C23 C30 C31 -151.1(7) . . . . ?
 C36 C23 C30 C35 32.3(9) . . . . ?
 C37 N2 C38 C39 -81.8(8) . . . . ?
 C38 N2 C37 C36 -178.7(6) . . . . ?
 C38 C39 C40 C41 179.2(9) . . . . ?
 C38 C39 C44 C43 -178.1(10) . . . . ?
 C39 C40 C41 C42 -0.9(16) . . . . ?
 C40 C39 C44 C43 -0.5(14) . . . . ?
 C40 C41 C42 C43 -0.9(16) . . . . ?
 C41 C42 C43 C44 2.0(17) . . . . ?
 C42 C43 C44 C39 -1.3(17) . . . . ?
 C44 C39 C40 C41 1.6(14) . . . . ?
 F1 C45 C46 O5 -34.4(10) . . . . ?
 F1 C45 C46 O6 145.9(8) . . . . ?
 F2 C45 C46 O5 84.9(10) . . . . ?
 F2 C45 C46 O6 -94.8(9) . . . . ?
 F3 C45 C46 O5 -155.5(8) . . . . ?
 F3 C45 C46 O6 24.8(10) . . . . ?
 F4 C47 C48 O7 97.7(9) . . . . ?
 F4 C47 C48 O8 -79.5(10) . . . . ?
 F5 C47 C48 O7 -21.7(11) . . . . ?
 F5 C47 C48 O8 161.1(8) . . . . ?
 F6 C47 C48 O7 -142.9(8) . . . . ?
 F6 C47 C48 O8 39.9(11) . . . . ?

_shelx_res_file
;
TITL MP02-187 in P1
    mp02-187.res
    created by SHELXL-2018/3 at 19:47:15 on 28-May-2021
CELL 1.54184 9.38063 11.150583 12.100651 82.3422 68.9971 74.2732
ZERR 2 0.000533 0.00039 0.000266 0.0025 0.0043 0.0042
LATT -1
SFAC C H Cl F N O
UNIT 48 42 2 6 2 8

L.S. 10
PLAN  20
SIZE 0.086 0.103 0.145
TEMP -133
CONF
LIST 4
MORE -1
BOND
fmap 2
acta
TWIN -1 0 0 0 -1 0 0 0 -1 2
REM <olex2.extras>
REM <HklSrc "%.\\mp02-187.hkl">
REM </olex2.extras>

WGHT    0.130800
BASF   0.17561
FVAR       7.88655   0.86446
CL1   3    0.754791    0.053240    0.082813    11.00000    0.10515    0.11011 =
         0.05239   -0.01106   -0.03048   -0.02453
O1    6    0.486461    0.319999    0.598841    11.00000    0.04690    0.05954 =
         0.05985   -0.00600   -0.01425   -0.00756
AFIX 147
H1    2    0.422413    0.276616    0.607331    11.00000   -1.50000
AFIX   0
O2    6    0.885881    0.307623    0.495392    11.00000    0.04626    0.06991 =
         0.06384   -0.01098   -0.00904   -0.01412
N1    5    0.786380    0.520777    0.608012    11.00000    0.05058    0.05800 =
         0.04597   -0.00018   -0.01211   -0.01105
AFIX  23
H1A   2    0.827095    0.539137    0.529118    11.00000   -1.20000
H1B   2    0.866815    0.473530    0.631680    11.00000   -1.20000
AFIX   0
C1    1    0.641617    0.244826    0.558926    11.00000    0.04069    0.05737 =
         0.05429   -0.00395   -0.01384   -0.00553
C2    1    0.676760    0.194046    0.438393    11.00000    0.04567    0.06240 =
         0.04076    0.00255   -0.01361   -0.01094
C3    1    0.647960    0.079835    0.429997    11.00000    0.06727    0.06587 =
         0.05044    0.00215   -0.02021   -0.01743
AFIX  43
H3A   2    0.612055    0.030871    0.500095    11.00000   -1.20000
AFIX   0
C4    1    0.670851    0.036196    0.320753    11.00000    0.07617    0.06640 =
         0.06664   -0.00200   -0.03092   -0.01601
AFIX  43
H4    2    0.649882   -0.041356    0.316150    11.00000   -1.20000
AFIX   0
C5    1    0.723989    0.106818    0.220280    11.00000    0.06344    0.08375 =
         0.04127    0.00286   -0.01949   -0.01129
C6    1    0.750126    0.221431    0.226347    11.00000    0.06106    0.08121 =
         0.05206    0.00564   -0.02180   -0.02362
AFIX  43
H6    2    0.784435    0.270650    0.156110    11.00000   -1.20000
AFIX   0
C7    1    0.726195    0.263786    0.334581    11.00000    0.05412    0.07805 =
         0.05474    0.00458   -0.02331   -0.02350
AFIX  43
H7    2    0.743994    0.342833    0.338292    11.00000   -1.20000
AFIX   0
C8    1    0.672998    0.139290    0.650188    11.00000    0.05487    0.06474 =
         0.04775   -0.00236   -0.01733   -0.01355
C9    1    0.561048    0.128720    0.758899    11.00000    0.06200    0.09079 =
         0.04474    0.00270   -0.01029   -0.00867
AFIX  43
H9    2    0.460968    0.186148    0.779132    11.00000   -1.20000
AFIX   0
C10   1    0.594469    0.033921    0.839155    11.00000    0.08846    0.10030 =
         0.04892    0.01831   -0.02060   -0.02596
AFIX  43
H10   2    0.515802    0.025771    0.913610    11.00000   -1.20000
AFIX   0
C11   1    0.740592   -0.048895    0.812395    11.00000    0.11228    0.07659 =
         0.05672    0.00381   -0.04240   -0.00583
AFIX  43
H11   2    0.762505   -0.113846    0.867644    11.00000   -1.20000
AFIX   0
C12   1    0.850306   -0.036156    0.707783    11.00000    0.08996    0.07255 =
         0.06098    0.00238   -0.03013    0.00893
AFIX  43
H12   2    0.951238   -0.092263    0.689597    11.00000   -1.20000
AFIX   0
C13   1    0.821101    0.056377    0.625245    11.00000    0.06285    0.07541 =
         0.05588   -0.00042   -0.01527    0.00472
AFIX  43
H13   2    0.901558    0.063694    0.551587    11.00000   -1.20000
AFIX   0
C14   1    0.746342    0.330194    0.552868    11.00000    0.04983    0.06028 =
         0.04655    0.00380   -0.02064   -0.00968
C15   1    0.670928    0.446010    0.626305    11.00000    0.05278    0.05730 =
         0.05398   -0.00250   -0.01783   -0.00980
AFIX  23
H15A  2    0.580953    0.497178    0.603327    11.00000   -1.20000
H15B  2    0.630433    0.420905    0.711241    11.00000   -1.20000
AFIX   0
C16   1    0.721982    0.638509    0.671729    11.00000    0.06800    0.05982 =
         0.05767   -0.00221   -0.02291   -0.01274
AFIX  23
H16A  2    0.613744    0.675300    0.670850    11.00000   -1.20000
H16B  2    0.786800    0.698204    0.629466    11.00000   -1.20000
AFIX   0
C17   1    0.718418    0.620579    0.798296    11.00000    0.05699    0.05431 =
         0.05912   -0.00828   -0.01758   -0.01062
C18   1    0.584849    0.606949    0.891285    11.00000    0.06138    0.09105 =
         0.05798   -0.00910   -0.01695   -0.01673
AFIX  43
H18   2    0.489834    0.612160    0.877417    11.00000   -1.20000
AFIX   0
C19   1    0.591245    0.585210    1.007020    11.00000    0.07863    0.12169 =
         0.05880   -0.00536   -0.00443   -0.02968
AFIX  43
H19   2    0.500419    0.575248    1.071839    11.00000   -1.20000
AFIX   0
C20   1    0.729070    0.578480    1.025780    11.00000    0.08933    0.09476 =
         0.06704   -0.00596   -0.04024   -0.02009
AFIX  43
H20   2    0.733911    0.563296    1.103646    11.00000   -1.20000
AFIX   0
C21   1    0.859095    0.593554    0.932822    11.00000    0.06524    0.10074 =
         0.06910   -0.01701   -0.02696   -0.01017
AFIX  43
H21   2    0.954034    0.589441    0.946358    11.00000   -1.20000
AFIX   0
C22   1    0.853868    0.614523    0.820391    11.00000    0.06620    0.08527 =
         0.05842   -0.01257   -0.02196   -0.01640
AFIX  43
H22   2    0.945352    0.625071    0.756539    11.00000   -1.20000
AFIX   0

PART 1
CL2   3    0.192721    1.053146    0.081797    21.00000    0.08259    0.08394 =
         0.08318    0.02627   -0.02785   -0.00967
PART 2
CL3   3    0.223188    0.865992    0.927915   -21.00000    0.11587    0.10256 =
         0.07644   -0.00990   -0.02413   -0.01609
PART 0
O3    6    0.510073    0.608385    0.416302    11.00000    0.04592    0.05933 =
         0.07005    0.00314   -0.01350   -0.01085
AFIX 147
H3    2    0.573578    0.652244    0.378657    11.00000   -1.50000
AFIX   0
O4    6    0.108712    0.625666    0.519424    11.00000    0.05508    0.07420 =
         0.06636   -0.01205   -0.01625   -0.01129
N2    5    0.204203    0.414172    0.405463    11.00000    0.05376    0.05582 =
         0.04770    0.00039   -0.01529   -0.01306
AFIX  23
H2A   2    0.125424    0.464538    0.381734    11.00000   -1.20000
H2B   2    0.162017    0.395415    0.484120    11.00000   -1.20000
AFIX   0
C23   1    0.352756    0.686635    0.455627    11.00000    0.04478    0.06937 =
         0.05707   -0.00395   -0.01276   -0.00972
C24   1    0.321724    0.788156    0.363283    11.00000    0.05706    0.05314 =
         0.05630   -0.00113   -0.01878   -0.00721
C25   1    0.430235    0.793035    0.253465    11.00000    0.05300    0.07619 =
         0.06805    0.00697   -0.01507   -0.00638
AFIX  43
H25   2    0.532080    0.738404    0.235953    11.00000   -1.20000
AFIX   0
C26   1    0.393464    0.876939    0.167049    11.00000    0.06172    0.08937 =
         0.07056    0.01435   -0.00930   -0.00873
AFIX  43
H26   2    0.468558    0.877856    0.089615    11.00000   -1.20000
AFIX   0
C27   1    0.249002    0.958516    0.193170    11.00000    0.06726    0.07389 =
         0.08004    0.00533   -0.01500   -0.00788
PART 2
AFIX  43
H27   2    0.224220    1.015100    0.132951   -21.00000   -1.20000
AFIX   0
PART 0
C28   1    0.137991    0.960443    0.305548    11.00000    0.06734    0.06982 =
         0.06611   -0.00809   -0.01656    0.00713
AFIX  43
H28   2    0.039313    1.019685    0.324611    11.00000   -1.20000
AFIX   0
C29   1    0.176270    0.872885    0.388885    11.00000    0.06087    0.07022 =
         0.05626   -0.00308   -0.01266   -0.00404
AFIX  43
H29   2    0.100840    0.870563    0.466013    11.00000   -1.20000
AFIX   0
C30   1    0.317809    0.736276    0.576309    11.00000    0.04616    0.06881 =
         0.07090   -0.00581   -0.02446   -0.00446
C31   1    0.341122    0.851924    0.585595    11.00000    0.07540    0.06422 =
         0.06771   -0.00025   -0.03050   -0.01413
AFIX  43
H31   2    0.374944    0.901577    0.515581    11.00000   -1.20000
AFIX   0
C32   1    0.317076    0.895799    0.691332    11.00000    0.08245    0.07222 =
         0.07758   -0.01398   -0.03264   -0.01097
AFIX  43
H32   2    0.334399    0.975056    0.694926    11.00000   -1.20000
AFIX   0
C33   1    0.267270    0.825165    0.794131    11.00000    0.08106    0.10293 =
         0.07032   -0.02211   -0.03413    0.00017
PART 1
AFIX  43
H33   2    0.250525    0.856025    0.868392    21.00000   -1.20000
AFIX   0
PART 0
C34   1    0.241374    0.708579    0.789521    11.00000    0.06885    0.09769 =
         0.06927    0.00383   -0.03070   -0.01957
AFIX  43
H34   2    0.205007    0.660736    0.860333    11.00000   -1.20000
AFIX   0
C35   1    0.268962    0.664245    0.682031    11.00000    0.06218    0.07216 =
         0.05912    0.00335   -0.02587   -0.01564
AFIX  43
H35   2    0.255117    0.583774    0.678247    11.00000   -1.20000
AFIX   0
C36   1    0.247727    0.598957    0.462497    11.00000    0.04936    0.05896 =
         0.05151   -0.00107   -0.01250   -0.01020
C37   1    0.323085    0.484234    0.389415    11.00000    0.04750    0.06063 =
         0.05515   -0.00044   -0.01090   -0.01175
AFIX  23
H37A  2    0.367107    0.508985    0.304718    11.00000   -1.20000
H37B  2    0.410175    0.431001    0.414606    11.00000   -1.20000
AFIX   0
C38   1    0.264065    0.294574    0.339284    11.00000    0.05891    0.05300 =
         0.05872   -0.00775   -0.01095   -0.01166
AFIX  23
H38A  2    0.370102    0.251884    0.342053    11.00000   -1.20000
H38B  2    0.193122    0.238348    0.378072    11.00000   -1.20000
AFIX   0
C39   1    0.271791    0.320989    0.213983    11.00000    0.05164    0.05748 =
         0.05831   -0.01176   -0.01623   -0.01090
C40   1    0.410800    0.317974    0.120155    11.00000    0.05769    0.11278 =
         0.05983   -0.00341   -0.01962   -0.02558
AFIX  43
H40   2    0.507356    0.299218    0.135188    11.00000   -1.20000
AFIX   0
C41   1    0.411429    0.341556    0.006145    11.00000    0.09831    0.10653 =
         0.06239   -0.00095   -0.01909   -0.04837
AFIX  43
H41   2    0.508029    0.340215   -0.056805    11.00000   -1.20000
AFIX   0
C42   1    0.274486    0.367025   -0.018110    11.00000    0.13424    0.08035 =
         0.08333    0.00111   -0.06554   -0.02505
AFIX  43
H42   2    0.275419    0.384475   -0.097349    11.00000   -1.20000
AFIX   0
C43   1    0.134716    0.367167    0.073623    11.00000    0.09338    0.11121 =
         0.08780   -0.02967   -0.04857   -0.00382
AFIX  43
H43   2    0.039143    0.382149    0.057730    11.00000   -1.20000
AFIX   0
C44   1    0.134907    0.346050    0.185024    11.00000    0.06059    0.10573 =
         0.08781   -0.03683   -0.02825   -0.00839
AFIX  43
H44   2    0.037510    0.348193    0.247288    11.00000   -1.20000
AFIX   0
F1    4    0.013053    0.113914    0.821253    11.00000    0.11583    0.07274 =
         0.09482    0.01047    0.00327   -0.02739
F2    4   -0.005792    0.274880    0.901578    11.00000    0.16316    0.14782 =
         0.06317   -0.00510   -0.04573   -0.06960
F3    4   -0.155343    0.279120    0.806869    11.00000    0.06035    0.13273 =
         0.07841    0.01719   -0.00979   -0.02860
O5    6    0.245338    0.207828    0.666205    11.00000    0.06175    0.07535 =
         0.13836    0.02240   -0.02426   -0.01718
O6    6    0.062979    0.372958    0.641520    11.00000    0.05590    0.07125 =
         0.05269    0.00868   -0.01344   -0.00736
C45   1   -0.009822    0.235495    0.806083    11.00000    0.07558    0.06438 =
         0.05555    0.00601   -0.02748   -0.02554
C46   1    0.112092    0.275623    0.693281    11.00000    0.05050    0.06390 =
         0.06708    0.00371   -0.02384   -0.01506

F4    4    1.002482    0.663145    0.110855    11.00000    0.14539    0.15929 =
         0.06603   -0.00482   -0.04627   -0.05186
F5    4    1.150456    0.655514    0.210857    11.00000    0.05914    0.09592 =
         0.09016    0.00900   -0.01861   -0.02318
F6    4    0.982593    0.824263    0.197052    11.00000    0.09586    0.06999 =
         0.12368    0.01623   -0.02637   -0.02887
O7    6    0.925907    0.566701    0.373047    11.00000    0.06444    0.06795 =
         0.05419    0.00220   -0.01928   -0.00447
O8    6    0.745563    0.725667    0.338105    11.00000    0.05761    0.08511 =
         0.17446    0.03636   -0.03729   -0.01975
C47   1    1.005756    0.701864    0.208611    11.00000    0.08554    0.07331 =
         0.06180    0.00809   -0.03680   -0.02328
C48   1    0.881134    0.661653    0.317950    11.00000    0.05313    0.06263 =
         0.07552    0.00448   -0.02992   -0.01727
HKLF 4


REM  MP02-187 in P1
REM wR2 = 0.2162, GooF = S = 1.047, Restrained GooF = 1.047 for all data
REM R1 = 0.0672 for 5255 Fo > 4sig(Fo) and 0.1035 for all 8400 data
REM 608 parameters refined using 3 restraints

END

WGHT      0.1308      0.0000

REM Highest difference peak  0.314,  deepest hole -0.367,  1-sigma level  0.054
Q1    1   0.0956  0.1548  0.8641  11.00000  0.05    0.31
Q2    1   0.8006 -0.1505  0.8994  11.00000  0.05    0.28
Q3    1   0.9143  0.7752  0.1460  11.00000  0.05    0.25
Q4    1  -0.0285  0.1103  0.7375  11.00000  0.05    0.23
Q5    1   0.1466  0.3349  0.7855  11.00000  0.05    0.22
Q6    1   0.7731  0.1467  0.2267  11.00000  0.05    0.21
Q7    1   0.7945  0.1283  0.3032  11.00000  0.05    0.21
Q8    1   0.7025  0.6522  0.8011  11.00000  0.05    0.20
Q9    1   0.8345  0.6108  0.2563  11.00000  0.05    0.20
Q10   1   0.1308  0.2111  0.8605  11.00000  0.05    0.20
Q11   1   0.1858  0.1826  0.6040  11.00000  0.05    0.20
Q12   1   0.7731  0.6552  0.4496  11.00000  0.05    0.19
Q13   1   1.0013  0.6028  0.3838  11.00000  0.05    0.19
Q14   1   0.2237  0.2712  0.5632  11.00000  0.05    0.19
Q15   1   0.7148  0.1840  0.4315  11.00000  0.05    0.19
Q16   1   0.1625  0.4250  0.5389  11.00000  0.05    0.19
Q17   1   0.2819  0.7452  0.5859  11.00000  0.05    0.18
Q18   1   0.4930  0.6804  1.0157  11.00000  0.05    0.18
Q19   1   0.2843  0.2810  0.2152  11.00000  0.05    0.18
Q20   1   0.2113  0.8134  0.7869  11.00000  0.05    0.18
;
_shelx_res_checksum                85557
_shelx_hkl_file
;
   0   0   1 62213.4 3104.37  61
   0   0  -1 56423.1 3105.70  38
   0   0  -1 61824.2 3108.18  59
   0   0  -1 58382.0 3104.09  58
   0   0   1 65187.7 3107.74  56
   0   0   1 59398.1 3106.64  37
   0   0   1 64704.1 3104.62  58
   0   0  -1 61008.3 3107.66  56
   0   0  -1 52757.4 3103.42  34
   0   0   1 55430.4 3104.73  22
   0   0  -1 49174.7 3104.72  14
   0   0  -1 54142.4 3105.11  30
   0   0   1 54250.3 3105.28   1
   0   0   1 57222.7 3105.30  26
   0   0   1 60835.5 3106.88  35
   0   0   1 59494.2 3105.31  20
   0   0  -1 51505.1 3104.55  22
   0   0  -1 52462.7 3104.93  26
   0   0  -1 68325.7 3107.60  90
   0   0  -1 60768.2 3104.93  65
   0   0   1 67740.8 3106.04  67
   0   0  -2 79680.6 3979.54  59
   0   0  -2 79262.1 3969.59  52
   0   0   2 77483.3 3970.77  61
   0   0   2 75887.2 3975.47  37
   0   0  -2 76058.4 3974.44  38
   0   0   2 76494.5 3975.38  35
   0   0   2 76557.2 3973.11  16
   0   0  -2 69700.6 3969.64   9
   0   0  -2 70602.8 3971.29  22
   0   0  -2 74903.7 3967.98  31
   0   0  -2 69011.8 3972.15  14
   0   0  -2 71073.3 3968.19  34
   0   0  -2 66931.7 3968.40  11
   0   0   2 75109.6 3972.48   1
   0   0   2 76807.2 3972.56  14
   0   0  -2 66235.2 3972.55   6
   0   0   2 76743.1 3971.59  20
   0   0   2 77681.1 3972.52  26
   0   0  -2 80188.7 3977.18  90
   0   0  -2 72487.7 3971.25  65
   0   0   2 77348.1 3973.72  67
   0   0  -2 79220.6 3979.58  79
   0   0  -3 25714.2 1284.73  38
   0   0   3 24550.3 1287.69  55
   0   0  -3 24967.8 1292.14  44
   0   0  -3 26645.6 1295.59  59
   0   0  -3 22846.4 1270.02  52
   0   0   3 22891.1 1273.49  46
   0   0  -3 23394.4 1283.03   6
   0   0  -3 21556.6 1265.51  10
   0   0   3 22727.4 1281.40  27
   0   0   3 21282.2 1275.62  20
   0   0   3 23036.9 1280.01  16
   0   0   3 22930.8 1279.24  14
   0   0  -3 22775.9 1276.40  22
   0   0  -3 23995.3 1272.71   9
   0   0  -3 24598.3 1271.83  11
   0   0  -3 26653.1 1292.30 106
   0   0  -3 27445.3 1297.72  90
   0   0  -3 24750.0 1326.26  94
   0   0  -3 27777.4 1294.27  84
   0   0  -3 26414.2 1299.76  79
   0   0  -3 26411.2 1304.22  74
   0   0   4 116306. 6256.04  55
   0   0  -4 115372. 6258.08  38
   0   0  -4 116604. 6259.79  44
   0   0   4 111205. 6246.19  46
   0   0   4 113547. 6253.00  16
   0   0   4 116612. 6254.90  27
   0   0  -4 111264. 6244.90  11
   0   0   4 114371. 6252.28   1
   0   0   4 110571. 6253.83  13
   0   0  -4 108682. 6254.85   6
   0   0   4 122494. 6255.34  89
   0   0  -4 133139. 6268.73 106
   0   0  -4 126985. 6265.08  90
   0   0  -4 129381. 6286.64  94
   0   0  -4 126160. 6262.18  84
   0   0  -4 121662. 6268.46  79
   0   0  -4 120042. 6275.45  74
   0   0   5 56831.3 3356.12  46
   0   0  -5 70140.4 3379.93  44
   0   0   5 61182.3 3372.78  55
   0   0   5 58744.0 3367.69  16
   0   0   5 51885.9 3355.91   7
   0   0  -5 63966.8 3372.89   6
   0   0   5 60386.4 3370.97  27
   0   0   5 54083.6 3366.80  13
   0   0  -5 74073.0 3440.69 103
   0   0  -5 81285.6 3399.78 106
   0   0  -5 75608.0 3392.14  90
   0   0  -5 79508.9 3438.44  94
   0   0  -5 70643.6 3371.93  91
   0   0   5 57822.1 3398.21  82
   0   0  -5 68589.6 3403.95  74
   0   0  -5 72346.0 3383.18  84
   0   0  -6 578.257 239.331  44
   0   0   6 303.453 248.875  55
   0   0   6 83.6021 208.748  41
   0   0   6 178.314 191.343  16
   0   0   6 174.241 222.518  27
   0   0  -6 638.007 195.668   5
   0   0   6 76.6664 183.155  17
   0   0  -6 468.102 442.268 103
   0   0  -6 464.611 255.908 106
   0   0  -6 496.718 455.768  94
   0   0  -6 504.461 228.717  96
   0   0  -6 541.538 235.530  84
   0   0   6 174.419 285.474  82
   0   0   7 49343.4 2886.74  55
   0   0   7 53211.9 2886.72  41
   0   0  -7 54439.7 2890.76  44
   0   0   7 57925.3 2881.19  17
   0   0   7 55572.4 2886.31  27
   0   0  -7 58610.0 2900.31   5
   0   0  -7 39969.9 2938.73  94
   0   0  -7 45424.5 2947.45  75
   0   0  -8 22678.6 1222.56  44
   0   0   8 21020.4 1214.22  41
   0   0  -8 26219.6 1241.61   5
   0   0   8 24303.1 1221.10  27
   0   0   8 24559.1 1201.91  17
   0   0   8 13590.5 1254.93  88
   0   0  -8 13291.0 1300.89 104
   0   0  -8 13719.3 1333.60 103
   0   0  -8 18130.1 1346.68  75
   0   0   9 7821.67 555.685  41
   0   0   9 8578.71 524.995  17
   0   0  -9 7075.71 543.435   5
   0   0   9 9153.60 523.956  19
   0   0  -9 4177.39 795.628 103
   0   0   9 4232.78 619.488  88
   0   0  -9 4443.19 706.827 104
   0   0  -9 6037.86 810.746  75
   0   0  10 14866.2 911.636  41
   0   0  10 16124.1 912.877  36
   0   0  10 17889.8 891.501  19
   0   0  10 17717.8 896.716  17
   0   0 -10 7563.66 1021.78 104
   0   0  10 7354.76 955.966  88
   0   0 -10 12359.7 1146.42  75
   0   0  11 1610.14 349.679  51
   0   0  11 2457.12 298.502  19
   0   0  11 2183.04 326.525  36
   0   0 -11 1068.19 586.569 104
   0   0  11 895.932 372.418  70
   0   0  12 423.299 263.487  36
   0   0  12 411.598 261.865  60
   0   0  12 598.029 269.643  51
   0   0 -12 158.127 481.888  77
   0   0  12 734.169 347.353  70
   0   0  12 627.143 331.066  68
   0   0 -13 365.963 305.952  64
   0   0  13 456.020 186.048  51
   0   0  13 647.570 269.884  68
   0   0  13 443.519 291.483  70
   0   1 -13 95.1083 310.592  64
   0  -1  13 520.866 188.589  51
   0  -1  13 187.919 258.113  68
   0  -1  13 362.682 280.232  70
   0  -1  13 194.716 244.703  69
   0  -1  12 1181.09 282.207  36
   0  -1  12 703.701 275.934  51
   0  -1  12 601.730 350.779  70
   0  -1  12 209.679 331.064  68
   0   1 -12 406.155 497.365  77
   0  -1  11 2200.48 299.052  17
   0  -1  11 1699.83 328.648  36
   0  -1  11 2115.08 284.106  19
   0   1 -11 1094.37 604.278 104
   0  -1  11 905.974 369.107  70
   0  -1  10 709.438 300.916  41
   0  -1  10 703.500 306.598  36
   0  -1  10 687.047 256.388  19
   0  -1  10 793.249 268.024  17
   0   1 -10 497.909 607.240 104
   0   1 -10 536.156 708.424  75
   0   1  -9 14297.3 791.245  44
   0  -1   9 12024.0 750.749  41
   0  -1   9 12372.3 758.181  27
   0  -1   9 11222.3 719.490  17
   0   1  -9 11624.7 956.355 104
   0   1  -9 13357.2 1065.90  75
   0  -1   8 30189.9 1647.62  41
   0  -1   8 28985.6 1654.82  55
   0   1  -8 34433.9 1670.57  44
   0  -1   8 33731.0 1651.72  27
   0  -1   8 34732.7 1642.87  17
   0   1  -8 21672.0 1732.23 100
   0  -1   8 19636.7 1685.93  88
   0   1  -8 25133.0 1744.89 104
   0   1  -8 23788.8 1777.49 103
   0   1  -8 30263.4 1804.33  75
   0  -1   7 714.387 278.092  55
   0   1  -7 1365.86 289.807  44
   0  -1   7 927.339 239.433  27
   0   1  -7 931.234 251.395   5
   0   1  -7 1067.26 305.291  96
   0   1  -7 1286.99 347.003 106
   0   1  -7 1473.99 497.193  75
   0   1  -6 12579.5 736.299  44
   0  -1   6 12819.0 734.383  55
   0   1  -6 11434.5 727.362   5
   0  -1   6 11556.9 706.138  16
   0  -1   6 12019.9 715.209  27
   0  -1   6 11493.7 707.128   1
   0   1  -6 14239.2 872.451 103
   0   1  -6 13442.1 733.995  91
   0   1  -6 13441.2 776.559 106
   0   1  -6 11695.2 806.300  74
   0  -1   5 12428.0 719.128  46
   0  -1   5 12141.4 740.456  61
   0   1  -5 14286.8 764.459  44
   0  -1   5 14268.7 746.858  26
   0  -1   5 14981.2 746.136   1
   0  -1   5 12174.4 731.120  13
   0  -1   5 13926.5 741.606  16
   0  -1   5 14104.4 742.718  14
   0   1  -5 12246.1 740.125  98
   0   1  -5 13014.3 785.995 106
   0   1  -5 13374.7 758.995  91
   0   1  -5 12277.4 855.744 103
   0  -1   5 11910.3 778.172  82
   0   1  -5 12756.9 826.019  74
   0   1  -5 13468.9 841.489  75
   0  -1   4 56679.5 3199.30  61
   0  -1   4 59711.2 3200.03  58
   0  -1   4 52364.7 3194.98  13
   0  -1   4 60246.5 3202.97  16
   0  -1   4 55822.8 3199.76  14
   0  -1   4 57562.7 3199.66  22
   0   1  -4 58338.5 3207.47   5
   0  -1   4 57409.9 3201.26  26
   0  -1   4 47879.7 3184.57   7
   0  -1   4 61290.7 3204.14   1
   0   1  -4 71916.0 3203.68  98
   0   1  -4 70509.4 3203.19  87
   0   1  -4 76732.2 3230.57 106
   0   1  -4 76081.3 3255.05 103
   0   1  -4 71486.9 3212.94  91
   0   1  -4 66950.4 3201.90  65
   0   1  -4 70744.9 3249.89  75
   0   1  -4 66884.2 3214.47  84
   0   1  -4 70363.4 3250.03  74
   0  -1   3 28193.3 1600.04  62
   0  -1   3 31334.7 1609.44  58
   0  -1   3 29103.0 1604.44  34
   0  -1   3 31696.4 1608.96  22
   0  -1   3 31680.8 1610.05  26
   0  -1   3 29505.6 1606.80  14
   0   1  -3 23189.3 1608.48   5
   0  -1   3 28834.1 1606.27   6
   0   1  -3 29923.7 1609.22  87
   0   1  -3 34490.4 1618.87 102
   0   1  -3 32127.0 1627.14 106
   0   1  -3 32624.5 1611.07  98
   0   1  -3 29695.5 1615.40  91
   0   1  -3 33419.7 1655.68 103
   0   1  -3 28071.6 1643.21  74
   0   1  -3 28562.0 1607.76  65
   0   1  -3 28274.4 1618.61  84
   0  -1   2 29250.8 1529.17  37
   0   1  -2 26448.1 1536.23  63
   0  -1   2 28673.6 1523.66  42
   0  -1   2 28609.7 1526.21  54
   0   1  -2 27281.1 1532.68   3
   0   1  -2 26749.7 1533.45   5
   0   1  -2 28782.4 1532.05   9
   0   1  -2 24607.6 1528.05   2
   0   1  -2 28616.2 1526.80  10
   0  -1   2 30422.3 1528.88  11
   0  -1   2 31018.4 1530.38  22
   0  -1   2 30697.7 1529.77  34
   0  -1   2 31378.2 1530.46   6
   0  -1   2 27952.1 1526.03  35
   0   1  -2 27149.8 1535.06  91
   0   1  -2 31594.5 1540.22 102
   0   1  -2 29216.4 1555.81 103
   0   1  -2 27075.2 1532.34  87
   0   1  -2 26095.1 1536.45  84
   0   1  -2 25768.3 1530.59  66
   0   1  -2 27194.8 1551.26  75
   0  -1   1 246.900 47.9761  43
   0   1  -1 342.404 145.017  63
   0   1  -1 191.398 92.8862  47
   0  -1   1 212.914 41.9820  56
   0  -1   1 163.497 49.8146  37
   0   1  -1 353.305 73.5101  10
   0  -1   1 168.538 72.2858  11
   0  -1   1 178.779 41.7814   7
   0  -1   1 90.9593 68.7063  10
   0  -1   1 154.778 44.8457  30
   0   1  -1 338.864 71.9761   2
   0  -1   1 236.004 65.0209  31
   0  -1   1 245.777 81.2557   5
   0  -1   1 171.938 78.0489   9
   0  -1   1 174.616 38.5993  35
   0   1  -1 190.184 130.351  91
   0   1  -1 129.008 101.669  87
   0   1  -1 289.948 94.9407  66
   0   1  -1 283.528 208.208  78
   0   1  -1 205.533 173.214  75
   0   1   0 37421.1 2015.28  56
   0  -1   0 35774.7 2014.82  56
   0  -1   0 34531.6 2015.01  49
   0   1   0 41744.9 2017.36  50
   0   1   0 40745.9 2016.89  57
   0  -1   0 33672.0 2017.00  38
   0  -1   0 36442.1 2017.10  57
   0  -1   0 36162.6 2017.28  50
   0   1   0 38183.3 2015.27  49
   0   1   0 38016.6 2014.70  35
   0   1   0 40034.9 2016.54  36
   0   1   0 37897.0 2018.91  20
   0  -1   0 35854.0 2019.15  30
   0  -1   0 35930.9 2015.76  25
   0   1   0 37347.4 2014.76  29
   0   1   0 36747.1 2019.39   2
   0   1   0 39783.5 2018.96   7
   0  -1   0 33987.9 2017.84  20
   0   1   0 47789.2 2031.59  89
   0   1   0 41752.8 2025.16  67
   0  -1   0 38537.3 2017.46  69
   0   1   0 40981.0 2017.94  71
   0   1   0 44310.5 2026.79  83
   0   1   1 172674. 9848.01   2
   0   1   1 186437. 9851.52  35
   0   1   1 192291. 9853.75  20
   0   1   1 167316. 9848.82  19
   0   1   1 181742. 9849.99  28
   0   1   1 174257. 9846.87   8
   0  -1  -1 188365. 9850.29  17
   0   1   1 171148. 9848.13  12
   0  -1  -1 193882. 9851.46  33
   0  -1  -1 196719. 9855.02  30
   0  -1  -1 191475. 9850.14  19
   0   1   1 168796. 9848.39  21
   0  -1  -1 193539. 9854.12  38
   0  -1  -1 194852. 9852.66  56
   0  -1  -1 203215. 9851.58  41
   0   1   1 187756. 9849.34  45
   0  -1  -1 199145. 9857.54  59
   0   1   1 193613. 9850.51  37
   0   1   1 189295. 9851.17  51
   0   1   1 184766. 9858.02  67
   0   1   1 198731. 9860.82  83
   0   1   2 301936. 16444.3  17
   0   1   2 318509. 16445.9  27
   0  -1  -2 308733. 16447.9  31
   0   1   2 299127. 16448.2  20
   0  -1  -2 281103. 16443.5  16
   0  -1  -2 295235. 16444.6  27
   0  -1  -2 300724. 16451.4  30
   0   1   2 308428. 16444.4  19
   0   1   2 316581. 16447.0  33
   0  -1  -2 310457. 16455.7  59
   0   1   2 326116. 16446.5  41
   0  -1  -2 306605. 16451.0  56
   0  -1  -2 309462. 16445.9  44
   0  -1  -2 302575. 16449.9  38
   0  -1  -2 318088. 16444.1  81
   0   1   2 330449. 16455.7  67
   0   1   3 47617.9 2460.97  27
   0   1   3 42259.3 2459.71  20
   0  -1  -3 47760.8 2457.03   1
   0   1   3 47299.9 2458.10  17
   0  -1  -3 45766.2 2457.14  16
   0  -1  -3 43479.4 2453.67  26
   0  -1  -3 45662.9 2454.42  14
   0  -1  -3 45688.0 2459.45  31
   0  -1  -3 46413.1 2475.96  59
   0   1   3 45038.3 2453.41  46
   0   1   3 45609.2 2459.89  41
   0  -1  -3 45786.5 2466.61  38
   0  -1  -3 48075.9 2464.50  44
   0   1   3 41569.9 2468.86  67
   0  -1  -3 47314.2 2470.92  79
   0  -1  -4 14955.3 829.194  59
   0  -1  -4 15514.9 801.462  52
   0  -1  -4 15126.9 811.362  38
   0  -1  -4 15947.6 815.394  44
   0   1   4 13915.0 802.553  27
   0   1   4 11962.7 789.463   7
   0  -1  -4 13942.6 790.664  31
   0  -1  -4 13275.5 775.108  34
   0  -1  -4 14935.7 788.615  22
   0  -1  -4 14285.2 795.179   6
   0  -1  -4 13755.7 773.992  11
   0   1   4 13768.8 797.624  17
   0  -1  -4 13972.2 771.830   9
   0  -1  -4 15559.5 800.155   1
   0  -1  -4 14646.4 792.358  14
   0  -1  -4 15129.1 819.141  90
   0  -1  -4 16841.9 796.038  96
   0   1   4 14154.9 825.810  89
   0  -1  -4 17043.7 808.280 106
   0  -1  -4 15622.0 828.856  79
   0   1   5 60250.2 3189.69  41
   0  -1  -5 49531.4 3175.08  52
   0  -1  -5 64159.7 3196.60  44
   0  -1  -5 59527.0 3206.42  59
   0  -1  -5 67134.2 3190.68   6
   0  -1  -5 59042.8 3176.73  22
   0   1   5 60992.3 3192.21  13
   0   1   5 66708.6 3194.18  27
   0   1   5 63527.6 3186.30  17
   0   1   5 61023.2 3183.93   7
   0  -1  -5 53705.8 3193.24  90
   0  -1  -5 59753.5 3195.98 106
   0   1   5 54089.8 3205.28  89
   0  -1  -5 56677.7 3203.74  79
   0  -1  -5 56615.6 3189.84  84
   0  -1  -6 340.304 247.164  44
   0   1   6 1023.57 234.503  41
   0   1   6 714.824 128.844   7
   0   1   6 876.187 205.069  17
   0  -1  -6 249.272 178.397   6
   0   1   6 761.031 244.034  27
   0  -1  -6 608.400 281.012  90
   0  -1  -6 661.792 469.242  94
   0  -1  -6 661.807 474.970 103
   0  -1  -6 622.742 279.935  79
   0  -1  -6 667.983 231.317  84
   0   1   6 988.450 325.929  82
   0   1   7 5023.73 384.460  41
   0   1   7 4839.35 361.079  17
   0   1   7 4397.77 360.336  19
   0  -1  -7 3957.42 359.184   5
   0  -1  -7 5103.52 435.112  90
   0  -1  -7 5601.63 626.954  94
   0   1   7 4782.59 484.715  82
   0   1   8 15091.5 932.592  41
   0  -1  -8 17243.2 937.959   5
   0   1   8 16942.6 922.357  17
   0  -1  -8 13720.7 1098.61 103
   0  -1  -8 13600.7 1032.00 104
   0   1   8 13120.6 993.477  82
   0  -1  -8 15541.0 1074.56  75
   0   1   9 3573.75 368.911  19
   0  -1  -9 3289.55 364.355   5
   0   1   9 3564.96 374.648  17
   0  -1  -9 2861.35 578.410 104
   0  -1  -9 3263.93 702.479 103
   0   1   9 2742.91 514.880  88
   0  -1  -9 3464.21 640.626  75
   0   1   9 2479.18 469.583  82
   0   1  10 6136.34 428.957  19
   0   1  10 5055.58 418.876  28
   0  -1 -10 3585.15 740.915 103
   0   1  10 2109.11 531.527  88
   0  -1 -10 3199.53 626.821 104
   0  -1 -10 4371.51 739.453  75
   0   1  11 2316.86 355.200  51
   0   1  11 2149.34 353.803  60
   0   1  11 2547.41 341.936  36
   0   1  11 2753.23 302.748  28
   0   1  11 2486.00 297.608  19
   0  -1 -11 1433.14 603.186 100
   0  -1 -11 1830.19 565.373 104
   0   1  12 6123.05 402.589  51
   0   1  12 5455.91 391.392  60
   0   1  12 6005.52 418.272  36
   0   1  12 2946.41 498.509  88
   0  -1 -12 4304.59 743.637  75
   0   1  12 3497.67 455.992  68
   0   1  12 3622.16 472.426  70
   0  -1 -13 26.2440 296.752  64
   0   1  13 179.394 176.255  51
   0   1  13-140.582 251.861  68
   0   1  13-312.057 286.235  70
   0   1  14 650.169 177.809  97
   0   2 -13 556.484 287.248  64
   0   2 -13-544.844 400.228  77
   0  -2  13-35.6380 269.059  70
   0  -2  13 178.457 233.954  69
   0  -2  13 407.002 253.963  68
   0  -2  12 1079.59 283.137  36
   0  -2  12 828.965 281.159  51
   0  -2  12 369.463 336.015  70
   0   2 -12 757.493 530.597  77
   0  -2  12 610.447 338.634  68
   0  -2  11 1322.27 302.920  41
   0  -2  11 1315.74 323.805  36
   0  -2  11 1650.62 257.673  19
   0   2 -11 483.479 624.232 104
   0  -2  11 459.689 363.653  70
   0  -2  10 1577.15 317.562  41
   0  -2  10 1902.17 270.591  17
   0  -2  10 1511.65 341.794  36
   0  -2  10 2081.42 340.051  27
   0   2 -10 1249.74 647.855 104
   0   2 -10 1722.23 714.627  75
   0  -2  10 1139.02 383.460  70
   0   2  -9 69397.2 3501.84  44
   0  -2   9 55896.0 3475.65  55
   0  -2   9 62897.0 3476.65  41
   0  -2   9 70744.9 3471.16  17
   0  -2   9 62843.5 3499.48  36
   0  -2   9 68830.2 3480.07  27
   0   2  -9 48537.8 3575.47 104
   0   2  -9 60596.3 3647.43  75
   0   2  -8 1668.69 342.211  44
   0  -2   8 586.035 312.207  55
   0  -2   8 1338.43 259.300  16
   0   2  -8 1086.56 581.615 104
   0   2  -8 2012.78 687.820  75
   0   2  -7 6072.13 422.896  44
   0  -2   7 3897.85 393.695  55
   0  -2   7 4111.05 349.331  26
   0  -2   7 4182.69 351.831  27
   0  -2   7 4842.18 337.231   1
   0   2  -7 4348.44 444.318  96
   0   2  -7 4121.58 584.186 104
   0   2  -7 5868.20 644.277  75
   0   2  -7 4448.74 554.084  74
   0   2  -6 17723.0 966.074  44
   0  -2   6 17082.9 961.349  55
   0  -2   6 18279.4 941.459  16
   0  -2   6 18006.6 944.364  26
   0  -2   6 18209.2 942.218  14
   0  -2   6 17811.7 938.166   1
   0   2  -6 14959.4 1063.33 104
   0   2  -6 14738.9 1052.42 103
   0   2  -6 14550.2 1005.12 106
   0   2  -6 13058.0 1018.11 100
   0  -2   6 13097.5 991.280  88
   0   2  -6 16384.0 1078.36  75
   0   2  -6 13961.5 1052.04  74
   0   2  -6 15757.1 942.380  65
   0  -2   5 41845.6 2567.15  61
   0  -2   5 43223.2 2567.07  58
   0  -2   5 55693.9 2572.09   1
   0  -2   5 52160.2 2572.72  26
   0  -2   5 55613.5 2573.36  14
   0  -2   5 50836.4 2571.19  22
   0   2  -5 40004.9 2599.13 100
   0   2  -5 42504.6 2563.70  98
   0   2  -5 42775.3 2603.44 106
   0   2  -5 45956.0 2632.38 104
   0   2  -5 44274.7 2626.18 103
   0   2  -5 48818.1 2643.11  75
   0   2  -5 50534.4 2572.16  65
   0   2  -5 45505.6 2643.18  74
   0  -2   4 4642.05 302.972  62
   0  -2   4 5212.08 330.294  58
   0  -2   4 5833.28 307.369   6
   0  -2   4 6139.79 321.475  22
   0  -2   4 6292.75 316.087  14
   0  -2   4 5690.51 284.564  13
   0   2  -4 3487.67 447.538 103
   0   2  -4 3217.26 426.519 100
   0   2  -4 3334.79 318.622  87
   0   2  -4 3783.63 319.595  98
   0   2  -4 3422.67 363.349 106
   0   2  -4 3940.21 346.466 102
   0  -2   4 4265.98 321.854  82
   0   2  -4 3618.81 462.978  75
   0   2  -4 3624.55 462.825  74
   0   2  -4 3830.28 324.148  65
   0  -2   3 247017. 13928.6  54
   0   2  -3 264048. 13934.8  63
   0  -2   3 249214. 13925.4  42
   0  -2   3 262811. 13932.2  22
   0  -2   3 254073. 13930.3   6
   0  -2   3 242882. 13919.9  13
   0   2  -3 238385. 13936.6   2
   0   2  -3 254653. 13940.0   3
   0  -2   3 248873. 13930.9  11
   0   2  -3 276283. 13944.4 100
   0   2  -3 285197. 13953.2 103
   0   2  -3 292131. 13951.5 106
   0   2  -3 270166. 13944.5  87
   0   2  -3 291250. 13935.2  98
   0   2  -3 313564. 13947.0 102
   0   2  -3 276149. 13959.4  75
   0   2  -3 279841. 13971.1  74
   0   2  -2 11525.8 650.833  63
   0  -2   2 10801.9 614.290  52
   0  -2   2 9918.97 601.790  43
   0   2  -2 12570.9 632.220  47
   0  -2   2 10600.6 617.811  10
   0  -2   2 10516.9 609.723  31
   0   2  -2 11443.2 635.970   3
   0  -2   2 10454.6 623.029   9
   0  -2   2 10696.1 618.302  11
   0   2  -2 11352.9 627.576   2
   0   2  -2 11547.9 642.935  87
   0   2  -2 13144.2 635.619  93
   0   2  -2 13172.5 650.381 102
   0   2  -2 13742.7 637.608  98
   0  -2   2 9671.35 619.457  88
   0   2  -2 12599.6 649.172 106
   0   2  -2 13020.4 706.008 101
   0   2  -2 12145.4 704.670  75
   0   2  -2 11803.5 629.633  83
   0  -2   1 9739.79 573.076  40
   0  -2   1 10952.7 571.107  59
   0   2  -1 13493.1 623.383  63
   0  -2   1 9973.02 586.485  31
   0  -2   1 9312.45 568.542  24
   0  -2   1 9523.43 579.077  30
   0  -2   1 8445.60 580.791   9
   0  -2   1 10024.6 583.450  36
   0  -2   1 8492.78 562.425  23
   0  -2   1 9855.69 574.174  29
   0   2  -1 9788.16 584.817   2
   0  -2   1 8623.56 579.506  10
   0  -2   1 9895.52 579.278  11
   0   2  -1 17309.6 609.254 102
   0   2  -1 16830.8 631.164 101
   0   2  -1 16746.4 601.423 106
   0   2  -1 13974.8 610.905  87
   0   2  -1 15064.9 646.265  89
   0   2  -1 15409.7 598.030  93
   0   2  -1 13562.7 685.589  78
   0   2  -1 14032.4 606.686  83
   0   2  -1 12509.6 597.594  67
   0   2  -1 14164.8 591.903  71
   0  -2   0 141660. 8012.25  49
   0   2   0 158218. 8015.67  57
   0   2   0 152265. 8011.65  39
   0  -2   0 144232. 8017.30  38
   0   2   0 146857. 8009.95  40
   0   2   0 164255. 8017.05  50
   0  -2   0 139601. 8019.49  59
   0   2   0 148592. 8009.55  37
   0   2   0 148454. 8020.82  20
   0  -2   0 147400. 8014.39  25
   0   2   0 154918. 8014.47  13
   0  -2   0 142310. 8020.03  10
   0   2   0 155826. 8014.43  36
   0   2   0 154523. 8020.32   7
   0  -2   0 134848. 8020.94  30
   0  -2   0 141368. 8018.78   9
   0   2   0 179665. 8044.07  89
   0   2   0 159980. 8036.23  83
   0  -2   0 137921. 8013.30  68
   0   2   0 164356. 8024.17  82
   0  -2   0 152753. 8017.18  69
   0   2   0 155790. 8017.71  71
   0   2   0 162590. 8025.83  77
   0   2   0 156876. 8031.73  67
   0   2   1 54901.2 3160.76  37
   0   2   1 58038.7 3162.98  45
   0  -2  -1 58840.2 3176.74  59
   0   2   1 54894.9 3163.70  60
   0  -2  -1 62407.1 3170.94  38
   0   2   1 58245.5 3163.53  53
   0  -2  -1 62118.1 3160.66   8
   0  -2  -1 62584.1 3163.29  21
   0   2   1 58138.4 3162.08  32
   0   2   1 55265.3 3168.53   7
   0  -2  -1 61596.9 3162.22  12
   0   2   1 55725.3 3158.54  25
   0  -2  -1 64057.8 3165.90  28
   0   2   1 54230.5 3163.50  35
   0  -2  -1 64191.5 3165.12  19
   0  -2  -1 58187.6 3175.75  30
   0   2   1 56948.8 3170.34  20
   0   2   1 63135.8 3195.30  89
   0   2   1 56970.4 3184.41  83
   0  -2  -1 66819.4 3170.73  86
   0   2   1 56770.9 3181.60  67
   0   2   2 111368. 6388.62  51
   0   2   2 111989. 6389.41  60
   0  -2  -2 124016. 6397.54  38
   0   2   2 111869. 6385.69  45
   0  -2  -2 110822. 6401.88  59
   0   2   2 121244. 6386.17   2
   0   2   2 121752. 6394.70   7
   0   2   2 120647. 6385.06  21
   0  -2  -2 124469. 6399.29  31
   0  -2  -2 129827. 6389.26  17
   0   2   2 125464. 6381.46   8
   0   2   2 116995. 6396.80  20
   0  -2  -2 129385. 6390.59  27
   0   2   2 124271. 6384.70  12
   0   2   2 101049. 6411.72  89
   0   2   2 94958.2 6402.04  67
   0  -2  -3 25456.1 1372.45  59
   0   2   3 24871.0 1333.67  45
   0  -2  -3 26775.7 1354.82  38
   0   2   3 23501.2 1348.68  51
   0   2   3 24054.1 1335.44  21
   0   2   3 22595.0 1345.87  20
   0   2   3 24218.7 1327.85   8
   0  -2  -3 26471.1 1338.77  16
   0   2   3 23489.2 1342.11   7
   0   2   3 24542.3 1342.25  28
   0   2   3 24072.1 1340.14  19
   0   2   3 24091.6 1334.13  12
   0  -2  -3 27146.8 1361.49  30
   0   2   3 25764.5 1389.45  89
   0  -2  -3 25394.6 1342.31  81
   0   2   3 22244.0 1365.09  67
   0  -2  -4 45996.1 2644.65  59
   0   2   4 45513.5 2612.20  45
   0  -2  -4 45130.8 2629.39  52
   0  -2  -4 55928.0 2620.05   1
   0  -2  -4 52776.1 2615.91  14
   0  -2  -4 53257.9 2605.70  10
   0   2   4 45012.9 2601.17   3
   0   2   4 51958.3 2615.27  12
   0   2   4 47127.1 2624.65  13
   0   2   4 48848.9 2623.81   7
   0   2   4 51010.9 2620.74  19
   0  -2  -4 50559.1 2618.66  16
   0   2   4 38856.0 2647.06  89
   0  -2  -4 42246.3 2617.86  81
   0  -2  -5 51718.6 2970.58  42
   0  -2  -5 54942.4 2990.16  52
   0   2   5 52334.2 2986.05   7
   0   2   5 54564.5 2986.08  17
   0  -2  -5 57724.7 2974.20  22
   0  -2  -5 54710.9 2983.24  31
   0  -2  -5 56529.3 2982.86   6
   0  -2  -5 64877.1 2991.05   1
   0   2   5 55495.7 2984.97  19
   0   2   5 53026.0 3026.76  89
   0  -2  -5 55076.9 3004.52  79
   0   2   5 50102.1 3032.30  82
   0   2   6 4828.51 335.941   7
   0   2   6 5457.48 377.738  17
   0  -2  -6 4975.21 349.185   6
   0   2   6 5544.26 367.692  19
   0   2   6 4971.81 321.879  45
   0  -2  -6 4233.23 422.187  79
   0   2   7 12257.0 699.910  45
   0   2   7 14637.5 744.219  19
   0   2   7 14643.4 723.262  12
   0  -2  -7 9056.16 759.311  90
   0  -2  -7 7905.41 894.703  94
   0   2   7 9396.41 829.476  82
   0   2   8 4173.23 443.733  51
   0   2   8 5018.45 345.270  12
   0  -2  -8 4638.26 390.046   5
   0   2   8 4653.66 380.127  19
   0  -2  -8 2897.16 709.274  94
   0  -2  -8 2920.25 653.273 103
   0  -2  -8 3067.57 539.626 104
   0  -2  -8 3530.42 449.346  90
   0   2   8 3369.63 525.909  82
   0  -2  -8 3401.75 581.163  75
   0   2   9 6792.73 541.755  51
   0   2   9 7288.32 497.493  28
   0  -2  -9 9978.51 540.760   5
   0   2   9 7600.71 492.402  19
   0  -2  -9 4045.40 786.499 103
   0  -2  -9 4321.66 774.718  94
   0   2   9 3638.66 626.671  88
   0  -2  -9 3745.98 642.007 104
   0  -2  -9 5694.60 716.656  75
   0   2   9 3734.12 593.572  82
   0   2  10 326.664 332.659  60
   0   2  10 398.866 267.513  28
   0   2  10 719.062 270.579  19
   0  -2 -10 263.475 499.156 104
   0   2  10 206.003 458.749  88
   0  -2 -10 657.268 650.924 103
   0  -2 -10 551.041 592.802  75
   0   2  11 356.411 285.147  60
   0   2  11 781.589 294.362  51
   0   2  11 359.949 271.273  36
   0  -2 -11 668.050 647.388 103
   0   2  12 122.045 230.542  51
   0   2  12 248.028 218.516  60
   0  -2 -12 232.735 230.479  49
   0   2  12-54.7023 394.142  88
   0   2  12 587.630 310.277  68
   0  -2 -12-123.390 593.747  75
   0   2  12 287.537 326.589  70
   0  -2 -13 4715.04 408.064  64
   0  -2 -13 4997.90 335.506  49
   0   2  14 381.259 161.553  97
   0   3 -13 858.156 247.903  64
   0   3 -13 9.57220 390.847  77
   0  -3  13 421.744 227.645  68
   0  -3  13 12.9014 216.713  69
   0  -3  12 1228.14 276.844  36
   0   3 -12 1162.88 337.933  64
   0  -3  12 634.112 310.422  69
   0   3 -12 639.228 504.915  77
   0  -3  12 711.124 319.749  68
   0  -3  12 630.308 327.359  70
   0  -3  11 394.738 301.351  36
   0  -3  11 695.733 277.583  41
   0  -3  11 608.084 365.843  68
   0   3 -11 381.314 589.414  77
   0  -3  11 598.426 354.340  70
   0  -3  10 3263.32 379.235  41
   0  -3  10 3260.34 404.642  36
   0  -3  10 4536.41 341.201  17
   0  -3  10 3747.24 373.482  27
   0  -3   9 3549.75 433.886  55
   0   3  -9 5888.29 472.978  44
   0  -3   9 5532.43 421.747  27
   0  -3   9 4382.07 451.136  36
   0  -3   9 6262.27 401.712  16
   0   3  -9 2872.70 702.480 104
   0   3  -9 1969.47 493.743  96
   0   3  -9 3750.66 792.976  75
   0  -3   8 27027.3 1634.69  55
   0   3  -8 32795.9 1657.78  44
   0  -3   8 34868.4 1626.30  16
   0  -3   8 31492.1 1662.33  36
   0   3  -8 21059.9 1658.89  96
   0   3  -8 21929.0 1765.91 104
   0   3  -8 27752.0 1829.90  75
   0   3  -7 5205.02 439.943  44
   0  -3   7 4005.98 419.805  55
   0  -3   7 5145.24 363.280  16
   0  -3   7 5340.59 370.045  14
   0  -3   7 4723.91 433.315  36
   0  -3   7 4836.24 375.151  26
   0  -3   7 5371.01 359.567   1
   0   3  -7 4201.15 630.903 104
   0   3  -7 3789.78 533.209 106
   0   3  -7 4624.40 623.598  74
   0   3  -7 5151.06 697.781  75
   0  -3   6 12798.8 759.839  14
   0  -3   6 12342.3 757.622   1
   0  -3   6 12102.8 763.729  26
   0  -3   6 13114.7 763.825  16
   0   3  -6 13678.8 918.700 104
   0   3  -6 14125.0 860.059 106
   0   3  -6 14934.1 783.383  65
   0   3  -6 14172.1 967.278  75
   0   3  -6 13557.7 940.137  74
   0  -3   5 5923.37 391.726  58
   0  -3   5 5939.74 356.063  14
   0  -3   5 5799.31 354.784   6
   0  -3   5 6131.11 371.679  22
   0  -3   5 6519.87 376.725  26
   0  -3   5 6131.53 361.998  34
   0   3  -5 4209.11 366.796  98
   0   3  -5 4448.22 410.921 102
   0   3  -5 4514.46 533.246 104
   0   3  -5 4387.31 470.109 106
   0   3  -5 3537.51 474.755 100
   0   3  -5 4631.78 382.335  65
   0   3  -5 4733.81 584.938  75
   0   3  -5 4430.09 545.320  74
   0  -3   4 47781.1 2708.93  54
   0  -3   4 43047.0 2709.74  62
   0  -3   4 55405.6 2717.54  34
   0  -3   4 58381.0 2721.43  22
   0  -3   4 58260.6 2717.83  14
   0  -3   4 56282.3 2714.56   6
   0   3  -4 45123.8 2716.24  98
   0   3  -4 48545.3 2767.55 104
   0   3  -4 42905.7 2738.31 100
   0   3  -4 45438.1 2731.74 102
   0   3  -4 47772.2 2749.28 106
   0   3  -4 49450.6 2795.00  74
   0   3  -4 52731.1 2721.08  65
   0   3  -4 47894.9 2774.48  75
   0   3  -3 2571.79 260.617  63
   0  -3   3 1321.52 176.806  42
   0  -3   3 1254.87 140.044  52
   0   3  -3 3299.73 229.283  47
   0  -3   3 1325.28 165.806   6
   0  -3   3 1323.15 171.938  11
   0  -3   3 1361.73 158.683  24
   0  -3   3 1450.48 191.869  34
   0  -3   3 1261.94 159.628   5
   0   3  -3 3623.88 338.249 104
   0   3  -3 3670.37 290.144 106
   0   3  -3 3645.28 275.627 102
   0  -3   3 1103.98 169.724  88
   0   3  -3 3694.35 252.310  98
   0   3  -3 2900.25 409.799  75
   0   3  -3 3094.77 401.151  74
   0   3  -2 87527.6 4292.12  47
   0  -3   2 81091.8 4286.77  52
   0  -3   2 75856.4 4272.79  43
   0   3  -2 79293.4 4299.23  63
   0  -3   2 79193.3 4287.84  10
   0  -3   2 78760.3 4286.12   5
   0  -3   2 78815.2 4283.25  29
   0  -3   2 81477.4 4288.78  11
   0  -3   2 76221.7 4279.18  24
   0  -3   2 81434.5 4284.75  31
   0  -3   2 82397.5 4292.87   9
   0   3  -2 81248.6 4300.05   2
   0   3  -2 82270.6 4302.76   3
   0   3  -2 83651.5 4332.20 101
   0   3  -2 77552.9 4297.51  99
   0   3  -2 86140.6 4304.92 102
   0   3  -2 80933.6 4303.63 106
   0   3  -2 82677.0 4294.32  93
   0   3  -2 82148.3 4305.81 104
   0   3  -2 73478.0 4306.10  83
   0   3  -2 79767.3 4329.79  78
   0  -3   1 93561.2 5014.74  48
   0  -3   1 99968.7 5020.74  59
   0   3  -1 92078.7 5040.42  63
   0  -3   1 98101.1 5029.63   9
   0  -3   1 94850.0 5017.12  15
   0  -3   1 99026.1 5032.20  31
   0   3  -1 91488.9 5035.77   2
   0  -3   1 103301. 5029.58  11
   0  -3   1 99458.8 5028.15  30
   0  -3   1 92029.1 5019.36  29
   0  -3   1 86512.7 5009.90   4
   0  -3   1 92225.1 5023.90  36
   0  -3   1 100609. 5029.19  10
   0   3  -1 91372.8 5034.02 106
   0   3  -1 95453.9 5037.17 104
   0   3  -1 100983. 5070.50  89
   0   3  -1 98864.2 5050.66 101
   0   3  -1 97708.2 5033.48  93
   0   3  -1 91139.0 5035.54  99
   0   3  -1 98189.5 5038.28 102
   0   3  -1 93713.8 5070.90  78
   0   3  -1 97419.5 5030.82  71
   0  -3   1 88644.6 5021.81  70
   0   3  -1 92468.1 5052.56  83
   0  -3   1 94018.6 5024.31  68
   0  -3   0 424256. 23533.8  59
   0   3   0 450215. 23528.8  50
   0   3   0 456220. 23521.2  39
   0  -3   0 433050. 23530.7  38
   0   3   0 443219. 23526.4  13
   0  -3   0 439999. 23533.1   9
   0   3   0 414202. 23537.9   2
   0   3   0 430171. 23534.4   7
   0  -3   0 456325. 23526.9  18
   0  -3   0 467206. 23527.1  25
   0  -3   0 445447. 23534.2  10
   0   3   0 441428. 23538.9 101
   0   3   0 476530. 23569.0  89
   0   3   0 460204. 23535.0  97
   0   3   0 422735. 23531.2 106
   0   3   0 415468. 23541.7  77
   0  -3   0 423044. 23528.5  69
   0   3   0 419408. 23530.8  71
   0   3   0 422651. 23551.2  67
   0   3   0 424077. 23557.9  83
   0   3   0 424098. 23539.0  82
   0   3   0 438501. 23547.9  80
   0  -3  -1 29461.8 1660.05  49
   0  -3  -1 27004.6 1683.40  59
   0   3   1 33840.9 1664.32  57
   0   3   1 29306.5 1659.32  37
   0   3   1 33509.6 1665.74  50
   0   3   1 31518.4 1666.77  53
   0  -3  -1 29973.4 1674.54  38
   0   3   1 30267.4 1671.86   2
   0   3   1 32626.1 1680.59  20
   0   3   1 33725.1 1669.30  13
   0   3   1 30754.5 1658.05  23
   0  -3  -1 31284.3 1664.25  12
   0  -3  -1 28321.7 1686.21  30
   0  -3  -1 32555.6 1673.40  10
   0  -3  -1 32932.1 1667.89   9
   0  -3  -1 30719.5 1664.53  21
   0   3   1 32783.9 1677.72   7
   0   3   1 27979.4 1674.21  97
   0   3   1 30250.0 1727.53  89
   0   3   1 29280.7 1698.51  67
   0  -3  -1 27422.6 1672.94  86
   0   3   1 26308.7 1701.95  83
   0   3   1 30355.2 1686.41  74
   0  -3  -2 47781.4 2543.50  38
   0   3   2 48691.3 2529.62  53
   0  -3  -2 42465.3 2550.84  59
   0   3   2 49753.4 2529.94  45
   0   3   2 45612.1 2530.30  60
   0  -3  -2 48449.3 2539.12  33
   0   3   2 47425.9 2546.32  20
   0  -3  -2 44543.1 2548.91  30
   0   3   2 46774.2 2519.82  25
   0  -3  -2 44661.0 2531.79  19
   0  -3  -2 45219.9 2532.94  17
   0   3   2 47302.8 2535.33  13
   0   3   2 47071.7 2527.82  23
   0   3   2 49511.8 2522.13  18
   0   3   2 44579.6 2531.43   2
   0  -3  -2 47765.3 2532.87  10
   0   3   2 49458.7 2543.26   7
   0  -3  -2 46607.7 2525.36   9
   0  -3  -2 46010.7 2548.44  31
   0   3   2 48309.7 2590.27  89
   0   3   2 45582.7 2531.04  74
   0   3   2 45163.2 2563.83  67
   0   3   3 33909.1 1737.03  51
   0   3   3 33811.1 1737.03  60
   0   3   3 32555.9 1730.34  45
   0  -3  -3 32416.4 1766.24  59
   0   3   3 33199.6 1728.65  32
   0  -3  -3 29906.7 1732.97  17
   0   3   3 29333.0 1742.77   7
   0  -3  -3 29994.1 1718.73   9
   0  -3  -3 33685.3 1757.80  30
   0   3   3 31070.3 1725.05  21
   0   3   3 33587.8 1731.37  28
   0   3   3 30283.1 1738.39  13
   0  -3  -3 32462.4 1736.17  33
   0  -3  -3 31183.3 1728.88  10
   0  -3  -3 31841.7 1751.01  31
   0   3   3 36446.4 1810.64  89
   0   3   3 34612.4 1779.17  67
   0  -3  -4 11455.6 694.389  38
   0   3   4 9558.80 677.821  51
   0   3   4 12565.4 680.228   7
   0   3   4 12884.6 663.503  21
   0   3   4 12519.4 680.357  13
   0  -3  -4 11414.4 633.920   9
   0  -3  -4 11562.0 695.058  31
   0  -3  -4 13471.8 654.125  10
   0   3   4 12717.3 672.540  28
   0   3   4 13333.4 655.849   3
   0   3   4 13968.4 662.515  12
   0   3   4 5365.26 744.071  89
   0  -3  -4 5883.22 667.170  81
   0   3   5 85588.3 4890.60  60
   0   3   5 88453.1 4890.94  51
   0   3   5 87060.9 4878.89  45
   0  -3  -5 86760.0 4918.34  59
   0   3   5 96529.8 4885.28  19
   0   3   5 97453.4 4886.63  28
   0  -3  -5 92575.4 4894.97  31
   0  -3  -5 110656. 4892.17   1
   0   3   5 96423.6 4878.41  12
   0   3   5 95573.6 4880.00  21
   0   3   5 88595.1 4895.99   7
   0   3   5 68966.0 4929.93  89
   0  -3  -5 78015.3 4904.03  79
   0   3   5 67721.6 4924.54  82
   0   3   6 45752.1 2503.13  45
   0   3   6 47203.8 2523.37  51
   0  -3  -6 36538.3 2515.22  52
   0   3   6 45819.7 2523.61  60
   0   3   6 48521.2 2506.01  21
   0  -3  -6 51670.8 2523.14   1
   0   3   6 47454.4 2502.88  12
   0   3   6 49791.1 2515.29  28
   0   3   6 48208.6 2512.83  19
   0   3   6 39865.2 2585.82  89
   0   3   6 39998.6 2582.76  82
   0   3   7 5111.30 350.843  45
   0   3   7 5247.18 431.704  60
   0   3   7 5564.15 432.246  51
   0   3   7 6092.90 400.461  28
   0   3   7 5987.63 395.372  19
   0   3   7 5464.66 368.619  21
   0  -3  -7 4304.44 449.541  90
   0  -3  -7 4767.58 654.979 103
   0  -3  -7 5029.66 496.878  79
   0   3   7 4399.97 579.180  82
   0   3   8 1655.87 326.707  51
   0   3   8 1586.39 332.542  60
   0   3   8 1965.74 278.032  28
   0   3   8 2010.80 282.015  19
   0  -3  -8 1847.13 386.834  90
   0  -3  -8 1473.56 672.427  94
   0  -3  -8 1343.32 605.502 103
   0  -3  -8 2165.73 510.269  75
   0   3   8 1152.44 487.118  82
   0   3   9 39170.8 2121.19  60
   0   3   9 41088.8 2122.31  51
   0   3   9 48943.8 2112.17  28
   0  -3  -9 50464.4 2168.72   5
   0   3   9 26543.8 2192.07  88
   0  -3  -9 28468.0 2254.94  94
   0  -3  -9 23939.9 2227.18 103
   0  -3  -9 32106.1 2210.70  75
   0   3   9 26561.9 2198.18  82
   0   3  10 8797.19 583.253  51
   0   3  10 10407.1 554.463  28
   0  -3 -10 4676.92 837.047 103
   0   3  10 5014.49 714.860  88
   0  -3 -10 5614.40 836.685  94
   0  -3 -10 6595.47 782.269  75
   0   3  11 160.591 257.938  60
   0   3  11 367.959 269.691  51
   0  -3 -11 559.804 614.455 103
   0   3  11 275.568 356.822  70
   0  -3 -11 266.772 587.315  75
   0   3  12 807.808 213.055  60
   0  -3 -12 1151.73 242.433  49
   0  -3 -12 314.261 551.718 100
   0   3  12 352.646 413.484  88
   0   3  12 380.930 328.326  70
   0  -3 -12 931.598 564.802  75
   0  -3 -13 451.736 255.728  64
   0   3  13 223.320 302.591  80
   0   4 -13-287.861 363.661  77
   0  -4  12 1158.10 242.860  41
   0  -4  12 391.292 291.223  70
   0  -4  12 409.939 278.509  68
   0  -4  12 789.038 300.117  69
   0   4 -12 432.718 476.057  77
   0  -4  11 4800.03 428.249  36
   0  -4  11 6873.29 405.971  27
   0   4 -11 4414.32 453.130  64
   0  -4  11 5192.46 394.339  41
   0  -4  11 2565.16 448.336  70
   0  -4  11 2417.28 442.169  68
   0   4 -11 3755.28 684.293  77
   0  -4  10 982.256 280.274  27
   0  -4  10 656.952 234.355  17
   0  -4  10 457.870 319.750  36
   0  -4  10 588.416 332.828  55
   0  -4  10 799.628 286.302  41
   0   4 -10 1086.57 335.247  44
   0  -4  10 548.580 362.304  68
   0  -4  10 326.176 354.817  70
   0  -4   9 4027.84 430.319  36
   0  -4   9 4844.02 382.729  27
   0  -4   9 4985.19 372.814  16
   0   4  -9 4066.80 716.097 104
   0   4  -9 3052.25 514.457  96
   0  -4   9 2813.77 456.343  70
   0   4  -8 14971.2 880.117  44
   0  -4   8 12487.1 864.195  55
   0  -4   8 17532.4 837.336  16
   0  -4   8 16774.1 845.985  26
   0  -4   8 16149.4 843.203  27
   0   4  -8 8600.50 1037.96 104
   0   4  -8 8178.17 906.565  96
   0  -4   8 8879.19 884.351  70
   0   4  -7 10675.8 682.579  44
   0  -4   7 12471.9 640.302  14
   0  -4   7 12242.6 634.380  16
   0  -4   7 10771.9 638.016  26
   0  -4   7 9588.91 683.174  36
   0   4  -7 5450.54 752.006 106
   0   4  -7 6161.83 834.105 104
   0   4  -7 7427.89 860.851  74
   0   4  -7 8751.02 659.274  65
   0  -4   6 5790.54 454.716  58
   0  -4   6 4794.82 454.807  61
   0  -4   6 6426.98 432.050  22
   0  -4   6 6994.20 441.024  26
   0  -4   6 6471.81 488.633  36
   0  -4   6 7427.06 425.038   6
   0   4  -6 5551.37 582.879 106
   0   4  -6 5773.26 693.159  74
   0   4  -6 7069.60 477.594  65
   0  -4   5 8807.38 581.869  58
   0  -4   5 11507.1 611.567  36
   0  -4   5 10463.6 570.137  34
   0  -4   5 12767.4 571.609  14
   0  -4   5 12885.4 561.713   6
   0  -4   5 12146.4 577.435  22
   0   4  -5 5701.59 567.607  98
   0   4  -5 4931.76 647.765 106
   0   4  -5 4891.87 594.171 102
   0   4  -5 5304.70 689.497 104
   0   4  -5 8127.76 590.424  65
   0   4  -5 6600.28 749.668  74
   0   4  -4 94115.7 4591.75  47
   0  -4   4 86283.8 4588.80  36
   0  -4   4 86663.0 4580.76  34
   0  -4   4 87310.8 4578.29  22
   0   4  -4 86388.5 4607.82   3
   0   4  -4 79840.5 4602.17 102
   0   4  -4 83353.0 4624.85 106
   0   4  -4 77044.7 4616.70 104
   0   4  -4 79196.0 4586.97  98
   0   4  -3 9964.55 497.012  47
   0  -4   3 6124.81 440.486  52
   0   4  -3 7688.95 507.353  63
   0  -4   3 7700.03 471.311  34
   0  -4   3 6836.98 473.009  36
   0  -4   3 7856.88 447.582   5
   0   4  -3 9375.25 514.324   3
   0  -4   3 7854.71 461.130  11
   0   4  -3 8716.29 545.168 106
   0   4  -3 8076.97 495.806  93
   0   4  -3 7875.29 514.862 102
   0   4  -3 8732.15 505.149  98
   0   4  -3 7358.56 545.479 104
   0   4  -3 7169.54 496.226  99
   0  -4   3 5979.57 467.723  70
   0   4  -3 8615.91 659.223  74
   0  -4   2 67602.3 3524.37  52
   0   4  -2 76138.8 3550.21  63
   0   4  -2 86647.3 3558.12   3
   0   4  -2 87114.2 3558.29   2
   0  -4   2 72080.7 3522.53  31
   0  -4   2 52919.7 3494.80   4
   0  -4   2 76483.0 3531.87   9
   0  -4   2 76328.1 3527.49  11
   0  -4   2 76232.5 3525.64  10
   0  -4   2 69384.7 3510.84  15
   0  -4   2 71037.1 3521.52  36
   0   4  -2 72927.2 3548.64 106
   0   4  -2 66184.8 3533.73  99
   0   4  -2 69471.0 3542.55 104
   0   4  -2 76196.0 3550.04 102
   0   4  -2 72409.1 3534.92  93
   0   4  -2 72360.2 3590.65  78
   0  -4   2 60045.4 3519.73  68
   0  -4   2 58431.8 3515.36  70
   0   4  -2 76946.0 3602.92  74
   0  -4   1 9113.84 534.166  48
   0  -4   1 9066.10 591.850  52
   0  -4   1 8897.75 550.055  59
   0   4  -1 9706.26 632.348  63
   0  -4   1 10035.6 536.400  15
   0  -4   1 10844.3 551.946  25
   0  -4   1 11197.1 574.016  10
   0   4  -1 13138.1 598.940   2
   0  -4   1 11874.5 567.321  11
   0  -4   1 10854.5 582.456  31
   0  -4   1 11475.5 570.168   9
   0   4  -1 9903.98 716.963  89
   0   4  -1 8651.68 626.790 101
   0   4  -1 8874.93 596.278 102
   0   4  -1 7903.14 587.480 106
   0   4  -1 8679.01 586.468  93
   0   4  -1 9588.13 622.418  77
   0   4  -1 8876.04 678.760  74
   0  -4   1 8879.99 572.026  69
   0   4  -1 10389.8 571.197  71
   0   4  -1 9305.72 757.684  78
   0  -4   1 7529.98 549.365  68
   0   4  -1 8449.36 624.894  83
   0  -4   0 173385. 9943.24  59
   0  -4   0 191279. 9953.70  31
   0  -4   0 190321. 9950.46  30
   0   4   0 199956. 9935.75  13
   0   4   0 200000. 9949.77   7
   0  -4   0 192866. 9934.63  18
   0  -4   0 183575. 9945.96  10
   0  -4   0 185956. 9943.69   9
   0  -4   0 187504. 9933.31  25
   0   4   0 195894. 9957.51   2
   0   4   0 189830. 9952.08 102
   0   4   0 198034. 10004.7  89
   0   4   0 182419. 9942.98 106
   0   4   0 180882. 9942.23  97
   0   4   0 185910. 9953.75 101
   0   4   0 177934. 9958.89  77
   0  -4   0 180853. 9945.63  85
   0   4   0 177723. 9952.99  82
   0   4   0 191557. 9942.35  71
   0   4   0 188962. 9967.53  80
   0   4   0 181538. 9972.50  74
   0  -4   0 161912. 9933.26  69
   0   4   1 95873.8 4998.14  57
   0   4   1 91074.9 4986.13  39
   0  -4  -1 87807.5 4995.73  49
   0   4   1 99665.3 5002.15  50
   0   4   1 86151.8 4994.78  37
   0  -4  -1 95294.9 5013.29  38
   0  -4  -1 90612.5 5019.19  59
   0   4   1 97213.8 5018.73   2
   0  -4  -1 98008.2 5023.78  31
   0   4   1 98220.2 4994.83   4
   0   4   1 99962.7 5018.88   7
   0   4   1 100116. 5006.74  13
   0  -4  -1 95202.9 5006.49   9
   0  -4  -1 97926.3 5001.63  12
   0  -4  -1 97842.2 5011.01  10
   0   4   1 93199.3 4993.60  36
   0  -4  -1 100849. 5023.81  30
   0  -4  -1 95008.8 5001.88  21
   0   4   1 85998.1 5002.98 101
   0   4   1 96615.4 5081.26  89
   0   4   1 89375.0 5012.86  97
   0   4   1 92709.0 5035.98  82
   0   4   1 90609.1 5028.67  74
   0  -4  -1 80280.7 5006.28  86
   0   4   1 94502.4 5048.16  67
   0   4   1 92123.6 5004.41  71
   0   4   2 39603.1 2046.15  50
   0  -4  -2 34249.0 2041.58  49
   0   4   2 38810.3 2042.92  57
   0  -4  -2 36900.7 2077.12  59
   0   4   2 37030.7 2046.91  53
   0   4   2 34716.8 2042.65  23
   0  -4  -2 39066.9 2062.29  33
   0  -4  -2 40574.5 2075.44  31
   0   4   2 39526.6 2056.07  13
   0  -4  -2 40335.3 2054.06  10
   0   4   2 40564.9 2067.71   7
   0  -4  -2 40010.0 2076.63  30
   0  -4  -2 39640.1 2045.83   9
   0  -4  -2 38867.8 2047.49  12
   0   4   2 36311.6 2141.85  89
   0   4   2 36528.0 2099.49  82
   0   4   2 34005.9 2100.10  67
   0   4   2 33731.0 2060.83  74
   0   4   3 21215.1 1158.13  50
   0  -4  -3 20288.3 1183.55  38
   0   4   3 23353.0 1186.41   7
   0   4   3 22057.8 1174.35  13
   0   4   3 22541.4 1147.83  18
   0  -4  -3 20714.1 1160.68  10
   0  -4  -3 19502.5 1147.92   9
   0  -4  -3 19216.3 1190.69  31
   0   4   3 22601.3 1156.79  32
   0  -4  -3 20389.4 1175.86  33
   0  -4  -3 19841.5 1198.09  30
   0   4   3 19387.4 1270.20  89
   0   4   3 18823.7 1234.39  82
   0   4   4 78111.1 4073.98  45
   0  -4  -4 80337.2 4109.00  52
   0  -4  -4 79594.8 4113.62  59
   0   4   4 75295.3 4072.32  53
   0   4   4 73884.9 4076.32  60
   0   4   4 74257.5 4076.29  51
   0   4   4 74986.1 4059.77  18
   0   4   4 69142.7 4089.12   7
   0   4   4 79808.1 4068.67  32
   0  -4  -4 79162.3 4097.85  31
   0  -4  -4 74173.6 4069.53  10
   0   4   4 70685.8 4154.94  89
   0   4   4 69276.9 4132.15  82
   0   4   5 7332.77 439.633  28
   0   4   5 7430.02 426.966  32
   0  -4  -5 6847.88 439.132   1
   0  -4  -5 6080.37 459.759  31
   0   4   5 6645.21 455.773  51
   0   4   5 6612.91 439.955  53
   0  -4  -5 6189.20 510.269  59
   0  -4  -5 5899.56 505.664  52
   0   4   5 6788.66 455.472  60
   0   4   5 7257.80 428.095  45
   0   4   5 5433.98 587.903  82
   0   4   6 5396.62 442.557  60
   0   4   6 6120.06 407.049  45
   0  -4  -6 6436.03 470.177  52
   0   4   6 5953.93 448.664  51
   0   4   6 6546.02 424.852  28
   0   4   6 6243.76 403.517  21
   0  -4  -6 8994.59 445.132   1
   0   4   6 6710.07 410.847  32
   0   4   6 3708.52 609.859  89
   0  -4  -6 5697.35 515.346  79
   0   4   6 3886.26 591.841  82
   0   4   7 1345.78 290.066  60
   0   4   7 1428.33 208.121  45
   0   4   7 1257.46 288.623  51
   0   4   7 1679.34 248.602  28
   0   4   7 1252.53 206.195  21
   0  -4  -7 2701.93 277.355   1
   0  -4  -7 698.959 568.627 103
   0  -4  -7 1308.50 355.251  90
   0   4   7 1428.77 518.787  82
   0  -4  -7 1593.60 408.857  79
   0   4   8 4730.91 361.725  53
   0   4   8 4840.31 398.668  51
   0   4   8 4166.95 390.002  60
   0  -4  -8 3390.95 671.244 103
   0  -4  -8 3773.14 748.681  94
   0  -4  -8 3454.00 444.398  90
   0   4   8 3809.58 601.022  88
   0   4   8 3715.02 613.101  82
   0   4   9 917.216 298.138  51
   0   4   9 516.083 287.563  60
   0   4   9 1031.26 240.397  28
   0  -4  -9 199.410 736.393  94
   0   4   9 318.590 525.382  88
   0  -4  -9 219.971 604.439 103
   0  -4  -9 322.744 376.082  90
   0   4   9 54.8521 523.878  82
   0  -4  -9 619.653 499.992  75
   0   4  10 535.297 268.055  60
   0   4  10 1522.74 547.116  88
   0  -4 -10 1058.30 617.884 103
   0  -4 -10 627.289 678.131  94
   0  -4 -10 667.411 547.660  75
   0  -4 -11 760.369 250.966  49
   0   4  11 709.582 243.851  60
   0   4  11 430.787 492.611  88
   0  -4 -11 202.545 573.546 103
   0  -4 -11 1002.45 554.471  75
   0   4  11 616.812 337.221  70
   0  -4 -12 1311.35 238.881  49
   0   4  12 1054.25 419.800  88
   0  -4 -12 672.848 564.731 100
   0   4  13-12.0557 217.245  97
   0   4  13 97.1904 303.223  80
   0  -5  12 697.966 259.683  69
   0   5 -12 1087.42 456.089  77
   0  -5  12 323.177 229.358  68
   0  -5  11 46.0736 235.908  41
   0   5 -11 307.413 521.425  77
   0  -5  11 332.297 329.383  69
   0  -5  11 357.920 293.767  68
   0  -5  10 1869.48 340.181  36
   0  -5  10 2792.45 306.479  27
   0  -5  10 2009.87 299.807  41
   0  -5  10 1270.99 347.247  55
   0  -5  10 1240.97 369.742  68
   0   5 -10 1690.24 615.149  77
   0  -5   9 2160.83 369.625  55
   0   5  -9 2249.92 365.598  44
   0  -5   9 2996.45 316.920  27
   0  -5   9 2648.49 286.483  16
   0  -5   9 2059.70 363.197  36
   0   5  -9 2320.22 480.343  96
   0   5  -9 1796.14 650.001  77
   0   5  -8 18828.1 981.849  44
   0  -5   8 14281.0 969.715  55
   0  -5   8 17370.7 944.853  26
   0  -5   8 19028.9 933.276  16
   0  -5   8 17438.1 937.465  27
   0  -5   8 15848.3 981.917  36
   0   5  -8 11360.6 1026.29  96
   0   5  -8 12817.7 1137.29 104
   0  -5   8 9511.24 984.275  68
   0   5  -8 14351.0 1204.20  77
   0   5  -7 2068.99 362.133  44
   0  -5   7 2580.09 295.475  26
   0  -5   7 2901.92 289.732  16
   0  -5   7 2643.09 279.610  14
   0   5  -7 1313.31 602.522 104
   0   5  -7 1922.01 367.384  65
   0   5  -7 1406.77 634.631  74
   0  -5   6 4550.11 470.068  61
   0  -5   6 4437.17 469.947  58
   0  -5   6 7506.48 456.770  26
   0  -5   6 7244.59 509.454  36
   0  -5   6 6989.79 449.192  22
   0  -5   6 7971.65 438.472  14
   0  -5   6 8421.43 434.398   6
   0   5  -6 3517.23 647.849 104
   0   5  -6 3753.72 597.805 106
   0   5  -6 4404.39 756.466  74
   0   5  -6 5043.43 491.512  65
   0  -5   5 26332.2 1651.95  58
   0  -5   5 31799.6 1652.47  22
   0  -5   5 31915.4 1671.59  36
   0  -5   5 29855.8 1648.86  34
   0  -5   5 29834.4 1632.57   6
   0   5  -5 28344.5 1739.23 106
   0   5  -5 31433.3 1839.44  74
   0   5  -5 29155.9 1666.57  65
   0  -5   4 5168.44 398.019  54
   0   5  -4 6840.98 445.845  47
   0  -5   4 5759.72 413.072  36
   0  -5   4 6438.02 394.297  22
   0  -5   4 5461.64 401.651  34
   0   5  -4 6633.43 469.818   3
   0  -5   4 6696.37 378.389   6
   0   5  -4 5226.17 523.556 106
   0   5  -4 4933.85 474.828 102
   0   5  -4 5319.07 451.397  98
   0   5  -4 3999.65 525.174 104
   0   5  -4 5028.27 657.883  74
   0  -5   3 35126.5 1787.90  42
   0   5  -3 38089.2 1802.53  47
   0   5  -3 40365.8 1839.58   3
   0  -5   3 33115.9 1784.74  36
   0  -5   3 37764.9 1793.48  34
   0  -5   3 38096.4 1776.57   5
   0  -5   3 39719.5 1793.86  11
   0   5  -3 21839.2 1810.65 104
   0   5  -3 25832.4 1794.71  98
   0   5  -3 26592.5 1826.76 106
   0   5  -3 25098.7 1791.33  93
   0   5  -3 24859.3 1808.04 102
   0   5  -3 29544.3 1854.55  77
   0   5  -2 13610.5 881.880  63
   0  -5   2 14754.7 841.851  42
   0   5  -2 15855.0 872.282   3
   0  -5   2 15026.0 821.712  11
   0  -5   2 13894.6 824.043  31
   0   5  -2 14915.8 851.357  93
   0   5  -2 14974.9 869.869 102
   0   5  -2 14853.9 872.135 106
   0   5  -2 14282.6 897.096  77
   0   5  -2 13398.1 989.108  78
   0   5  -2 15534.8 970.880  74
   0  -5   2 12529.0 832.095  69
   0   5  -1 4033.90 459.188  63
   0  -5   1 4891.82 315.002  48
   0  -5   1 6673.42 378.549  10
   0  -5   1 6427.77 399.895  31
   0  -5   1 6608.79 385.394   9
   0  -5   1 7133.84 366.520  11
   0   5  -1 5492.56 417.835   3
   0   5  -1 4786.68 408.348  93
   0   5  -1 4530.79 405.241 106
   0   5  -1 5170.75 419.592 102
   0   5  -1 5224.77 370.978  71
   0  -5   1 5477.48 371.334  69
   0   5  -1 4744.01 538.881  74
   0   5  -1 4970.85 448.216  77
   0   5  -1 4387.90 622.912  78
   0  -5   0 49644.8 2656.91  52
   0  -5   0 46111.8 2631.91  59
   0  -5   0 51138.7 2634.39   9
   0  -5   0 51244.6 2619.32  18
   0   5   0 58486.0 2666.70   3
   0  -5   0 52444.8 2638.52  10
   0  -5   0 55153.7 2633.71  11
   0  -5   0 51194.4 2653.33  31
   0   5   0 51156.7 2748.33  89
   0   5   0 42592.0 2631.96 106
   0   5   0 47898.8 2645.78 102
   0   5   0 43489.7 2655.32  77
   0  -5   0 42814.6 2629.78  85
   0  -5   0 43284.0 2634.84  86
   0   5   0 45860.5 2684.15  74
   0   5   0 44179.8 2664.38  80
   0   5   0 50235.2 2631.05  71
   0  -5  -1 1888.39 163.026  49
   0  -5  -1 1887.10 273.384  59
   0  -5  -1 2053.18 318.540  52
   0  -5  -1 2099.67 204.030  12
   0  -5  -1 2394.08 288.604  31
   0  -5  -1 1784.61 204.062   9
   0  -5  -1 1929.49 200.571   8
   0   5   1 1227.79 178.541  13
   0   5   1 1504.77 219.338   7
   0  -5  -1 2034.28 204.010  11
   0  -5  -1 1985.98 211.791  10
   0   5   1 1739.27 512.851  89
   0   5   1 1716.44 265.092  97
   0   5   1 1605.58 243.564 102
   0   5   1 1648.52 328.950  74
   0   5   1 1453.45 325.133  82
   0   5   1 1398.04 401.659  80
   0  -5  -1 1992.91 262.963  86
   0   5   1 1463.07 189.175  71
   0   5   2 13205.5 710.018  57
   0  -5  -2 13051.4 789.394  52
   0  -5  -2 12642.8 772.686  31
   0  -5  -2 11744.9 725.097  12
   0   5   2 13405.6 710.677   4
   0  -5  -2 12531.9 766.241  33
   0   5   2 14256.9 737.313  13
   0  -5  -2 11831.6 719.838   9
   0  -5  -2 11522.4 735.171  10
   0   5   2 14119.6 755.438   7
   0   5   2 13264.4 930.283  89
   0   5   2 11636.6 734.836 102
   0   5   2 11360.7 750.319  97
   0   5   2 12430.5 823.846  82
   0   5   2 12884.1 719.117  71
   0  -5  -3 3400.63 281.253  49
   0   5   3 3954.35 273.453  57
   0   5   3 4490.93 298.482  53
   0  -5  -3 3803.87 401.601  59
   0  -5  -3 3606.80 412.348  52
   0   5   3 4293.77 286.409   4
   0  -5  -3 4077.00 307.196  10
   0  -5  -3 3988.11 272.921   9
   0  -5  -3 4517.05 368.929  33
   0  -5  -3 4074.61 283.621  11
   0  -5  -3 4274.88 373.304  31
   0   5   3 5179.19 326.593   3
   0   5   3 3420.36 348.520  97
   0   5   3 3728.18 473.762  82
   0  -5  -4 21469.4 1284.11  31
   0  -5  -4 22770.2 1246.49  10
   0  -5  -4 21453.7 1253.97  33
   0   5   4 25511.1 1262.21   3
   0  -5  -4 20463.3 1298.78  52
   0  -5  -4 20300.2 1295.64  59
   0   5   4 22601.4 1238.29  50
   0   5   4 22374.0 1245.28  53
   0  -5  -5 3247.55 375.719  52
   0  -5  -5 2995.62 318.110  42
   0  -5  -5 2700.72 386.552  59
   0   5   5 2832.22 255.417  50
   0   5   5 2958.67 276.174  53
   0   5   5 2589.69 290.961  60
   0   5   5 3289.19 250.580  32
   0  -5  -5 3176.26 324.541  31
   0   5   5 1831.50 543.559  89
   0   5   5 1993.24 468.823  82
   0  -5  -6 3387.68 376.006  52
   0   5   6 3595.63 310.391  53
   0   5   6 3244.45 332.920  60
   0  -5  -6 3878.59 321.872   1
   0   5   6 3459.51 276.774  32
   0   5   6 2455.11 612.182  89
   0   5   6 2520.42 545.192  82
   0  -5  -6 3017.65 444.076  79
   0   5   7 12819.0 745.778  53
   0  -5  -7 11375.0 777.191  52
   0   5   7 12322.0 761.711  60
   0  -5  -7 8344.42 945.477 103
   0   5   7 9156.33 888.979  88
   0   5   7 9865.36 962.926  82
   0  -5  -7 9536.80 841.327  79
   0   5   8 280.686 225.493  53
   0   5   8 498.475 262.347  60
   0   5   8-442.828 504.036  88
   0  -5  -8-110.563 571.028 103
   0  -5  -8 131.239 362.319  90
   0  -5  -8 65.9796 660.766  94
   0  -5  -8 222.774 428.631  79
   0   5   8 464.485 545.052  82
   0  -5  -8 77.4004 438.683  75
   0   5   9 579.209 258.117  60
   0  -5  -9 550.373 370.375  90
   0   5   9 578.383 522.472  88
   0  -5  -9-120.782 597.925 103
   0  -5  -9 464.920 724.942  94
   0   5   9 149.062 527.041  82
   0  -5  -9 197.050 466.137  75
   0   5  10 1643.74 278.208  60
   0  -5 -10 1456.86 275.106  49
   0  -5 -10 1510.30 730.056  94
   0  -5 -10 704.026 593.386 103
   0  -5 -11 3398.79 308.827  49
   0  -5 -11 1157.71 594.819 103
   0  -5 -11 1716.11 646.301  94
   0   5  11 1672.17 522.365  88
   0  -5 -12 580.828 201.216  49
   0  -5 -12 282.378 529.556 100
   0   5  12-141.540 279.592  97
   0   5  12-307.255 425.293  80
   0   5  13 558.854 199.387  97
   0  -6  12 116.990 220.469  85
   0   6 -12 17.4200 364.651  77
   0  -6  11 823.714 209.142  41
   0   6 -11 94.6442 335.036  96
   0  -6  11 259.423 273.472  69
   0   6 -11 37.7969 483.196  77
   0  -6  10 981.922 249.939  41
   0  -6  10 795.677 302.662  55
   0  -6  10 1174.43 243.200  27
   0   6 -10 773.701 410.190  96
   0  -6  10 580.541 345.112  69
   0   6 -10 1221.48 555.092  77
   0  -6   9 1444.83 338.372  55
   0  -6   9 2311.32 260.109  16
   0  -6   9 2310.03 284.113  27
   0   6  -9 1080.07 467.698  96
   0  -6   9 1086.01 387.301  69
   0   6  -8 224.701 309.831  44
   0  -6   8 296.598 329.368  55
   0  -6   8 780.326 250.115  26
   0  -6   8 899.748 239.139  27
   0  -6   8 740.770 212.453  16
   0   6  -8 418.541 477.800  96
   0   6  -8 422.875 580.134  77
   0   6  -8 269.852 325.186  65
   0   6  -7 3110.23 373.705  44
   0  -6   7 2738.64 306.853  26
   0  -6   7 2730.34 289.087  16
   0  -6   7 2591.27 288.070  14
   0  -6   7 2266.21 369.930  36
   0   6  -7 2815.63 541.220  96
   0   6  -7 1947.22 613.471  77
   0   6  -7 2463.24 381.334  65
   0  -6   6 3497.37 394.990  36
   0  -6   6 3926.08 308.392   6
   0  -6   6 4202.55 322.962  14
   0  -6   6 4047.90 339.834  22
   0  -6   6 4420.26 350.972  26
   0  -6   6 3524.70 388.297  58
   0  -6   6 2813.27 384.232  61
   0   6  -6 3516.06 603.569  77
   0   6  -6 3668.51 424.159  65
   0   6  -6 4125.79 772.933  74
   0  -6   5 1987.10 329.784  58
   0  -6   5 2871.25 257.516  14
   0  -6   5 2411.26 285.720  22
   0  -6   5 2623.32 238.167   6
   0  -6   5 2380.22 280.727  34
   0   6  -5 2637.99 509.618 106
   0   6  -5 1749.46 403.447 102
   0   6  -5 2723.68 515.623  77
   0   6  -5 2412.74 359.840  65
   0   6  -5 2155.00 686.053  74
   0  -6   4 3958.76 351.057  54
   0   6  -4 5072.84 399.085  47
   0  -6   4 3884.79 373.288  62
   0  -6   4 4992.51 311.456   6
   0   6  -4 5101.61 442.159   3
   0  -6   4 4849.19 350.559  34
   0   6  -4 3830.42 418.711  98
   0   6  -4 3073.12 446.065 102
   0   6  -4 3005.39 504.162 106
   0   6  -4 3823.23 673.260  74
   0  -6   4 3318.74 386.462  69
   0   6  -4 3205.38 518.521  77
   0   6  -3 50860.4 2224.61  47
   0  -6   3 36455.5 2202.80  54
   0  -6   3 36845.0 2196.58  42
   0  -6   3 41920.8 2208.64  34
   0  -6   3 42605.4 2201.52  11
   0  -6   3 39626.9 2190.96  22
   0   6  -3 51537.1 2277.31   3
   0   6  -3 34126.0 2216.50  98
   0   6  -3 36001.0 2218.11  93
   0   6  -3 35873.5 2252.30 106
   0   6  -3 44955.7 2382.92  74
   0  -6   2 5749.69 389.065  52
   0  -6   2 6729.68 413.329  42
   0   6  -2 7323.25 466.521   3
   0   6  -2 3658.87 438.427 102
   0   6  -2 3877.57 417.568  93
   0   6  -2 3496.19 435.076 106
   0   6  -2 4726.59 622.640  74
   0  -6   1 3155.51 347.752  52
   0  -6   1 3366.25 345.055  42
   0  -6   1 3233.94 298.740  31
   0  -6   1 3465.93 266.945  11
   0   6  -1 2754.27 351.431   3
   0  -6   1 3337.54 280.861   9
   0   6  -1 2614.09 339.129  93
   0   6  -1 2362.33 352.628 102
   0   6  -1 2089.35 317.569 106
   0  -6   1 2530.16 328.999  85
   0  -6   0 1174.75 323.665  52
   0   6   0 1107.66 279.038   3
   0  -6   0 705.730 203.822  11
   0  -6   0 938.927 256.447  31
   0   6   0 1973.19 311.271 102
   0   6   0 1597.21 298.136  93
   0   6   0 1445.67 367.744  80
   0  -6   0 1164.13 275.924  86
   0  -6   0 1169.68 243.944  85
   0   6   0 1537.88 205.880  71
   0   6   0 1280.45 407.170  74
   0  -6  -1 19474.8 1068.95  59
   0  -6  -1 22136.4 1123.50  52
   0   6   1 25247.2 1107.59   3
   0  -6  -1 24216.4 1054.85  11
   0  -6  -1 22563.7 1097.35  31
   0   6   1 15457.8 1060.83 102
   0   6   1 11626.8 1082.69  82
   0   6   1 16031.5 1134.13  80
   0   6   1 18924.1 1041.52  71
   0  -6  -1 14479.4 1050.28  86
   0   6   1 14508.2 1110.69  74
   0  -6  -2 121188. 5906.13  52
   0   6   2 112310. 5853.63  50
   0  -6  -2 113886. 5889.46  59
   0  -6  -2 103037. 5847.38  49
   0  -6  -2 125135. 5878.52  33
   0   6   2 130666. 5902.66   3
   0  -6  -2 134003. 5870.71  11
   0  -6  -2 131111. 5900.59  31
   0  -6  -2 126155. 5866.72   9
   0   6   2 78310.0 5856.94 102
   0   6   2 96816.9 5992.54  89
   0   6   2 82511.0 5866.63  97
   0   6   2 83787.3 5905.07  82
   0  -6  -3 7449.04 570.266  59
   0  -6  -3 8231.48 613.562  52
   0  -6  -3 7394.58 489.417  49
   0   6   3 8006.33 490.751  50
   0  -6  -3 8986.71 568.767  31
   0   6   3 8975.93 544.772   3
   0  -6  -3 9291.80 496.856  11
   0  -6  -3 9238.09 555.863  33
   0   6   3 6359.14 761.545  89
   0   6   3 5435.37 538.675  97
   0   6   4 13158.5 728.631  53
   0   6   4 13231.8 715.837  50
   0  -6  -4 12825.8 813.923  52
   0  -6  -4 10870.2 718.094  49
   0  -6  -4 12476.9 779.005  42
   0  -6  -4 13061.9 752.603  33
   0  -6  -4 13556.3 780.230  31
   0   6   4 12669.0 985.073  89
   0   6   4 9802.74 766.182  97
   0   6   4 11878.8 892.188  82
   0  -6  -5 1567.22 352.075  52
   0  -6  -5 1688.19 307.387  42
   0   6   5 1203.74 233.813  53
   0  -6  -5 1472.79 230.661  49
   0  -6  -5 1786.77 305.817  31
   0   6   5 1005.45 625.023  89
   0   6   5 511.165 392.788  88
   0   6   5 484.457 481.827  82
   0   6   6 12204.5 747.887  53
   0  -6  -6 11703.6 812.469  52
   0  -6  -6 12763.1 763.606  49
   0   6   6 9071.75 875.369  88
   0   6   6 9228.28 941.995  82
   0  -6  -7 1193.12 329.185  52
   0   6   7 1301.86 238.966  53
   0  -6  -7 1474.86 269.002  49
   0  -6  -7 1537.12 580.512 103
   0   6   7 688.651 477.543  88
   0   6   7 877.891 563.677  82
   0  -6  -7 825.609 432.999  79
   0  -6  -8 3015.08 423.914  90
   0   6   8 2968.79 566.286  88
   0  -6  -8 1956.76 614.426 103
   0  -6  -8 3340.04 740.721  94
   0  -6  -8 3761.95 509.853  79
   0   6   8 3204.68 620.118  82
   0  -6  -9 2590.06 415.176  90
   0   6   9 2405.82 572.848  88
   0  -6  -9 1324.18 592.743 103
   0  -6  -9 1968.02 759.272  94
   0  -6 -10 2893.12 298.334  49
   0   6  10 1179.38 524.465  88
   0  -6 -11 1367.90 227.799  49
   0  -6 -11-102.421 604.333  94
   0   6  11 827.864 325.582  97
   0   6  11 386.584 440.323  88
   0   6  11 601.931 513.086  80
   0  -6 -12 807.668 491.959 100
   0   6  12 22.2019 245.779  97
   0   6  12 548.321 390.704  80
   0   7 -11 388.805 290.613  96
   0   7 -11 486.009 416.362  77
   0  -7  11 467.615 251.911  85
   0  -7  10 256.938 252.630  55
   0  -7  10 429.986 204.806  41
   0   7 -10 98.2825 382.475  96
   0   7 -10 26.8709 485.334  77
   0  -7  10 138.366 271.711  69
   0  -7   9 3416.06 382.710  55
   0  -7   9 2022.09 400.824  69
   0   7  -9 3122.69 641.752  77
   0  -7   8 129.382 312.688  55
   0  -7   8 114.924 192.252  16
   0  -7   8 224.963 232.126  26
   0  -7   8 135.257 220.514  27
   0   7  -8 185.585 470.881  96
   0  -7   8 7.84428 347.599  69
   0  -7   7 4897.67 328.199  16
   0  -7   7 3557.44 337.022  26
   0  -7   7 4229.81 319.134  14
   0   7  -7 1529.10 521.933  96
   0   7  -7 2577.95 394.473  65
   0   7  -7 1246.95 587.122  77
   0  -7   7 1592.94 424.267  69
   0  -7   6 2360.11 375.790  58
   0  -7   6 2423.01 374.210  61
   0  -7   6 3931.44 305.699  14
   0  -7   6 3546.91 325.939  22
   0  -7   6 3657.12 332.230  26
   0   7  -6 3057.94 564.440  96
   0   7  -6 1351.66 557.049  77
   0   7  -6 2451.12 772.748  74
   0   7  -6 3485.61 412.488  65
   0  -7   5 1629.07 331.426  58
   0  -7   5 1691.77 214.610   6
   0  -7   5 1955.52 243.407  14
   0  -7   5 1720.22 273.701  22
   0   7  -5 1064.41 424.002 102
   0   7  -5 1250.17 720.868  74
   0   7  -5 1535.02 509.955  77
   0   7  -5 2613.80 373.889  65
   0  -7   4 2645.45 364.975  62
   0  -7   4 2851.28 329.134  54
   0   7  -4 3491.71 380.825  47
   0  -7   4 3575.59 316.819  22
   0   7  -4 2845.84 424.433   3
   0  -7   4 3696.33 273.627   6
   0  -7   4 3194.44 324.493  34
   0   7  -4 1881.49 445.618 102
   0   7  -4 2431.02 402.198  98
   0   7  -4 2157.98 746.145  74
   0   7  -3 2603.27 334.513  47
   0  -7   3 1957.74 317.155  54
   0  -7   3 2351.72 290.599  42
   0   7  -3 2936.20 410.378   3
   0  -7   3 2777.54 313.384  34
   0  -7   3 2918.12 270.869  22
   0   7  -3 1151.24 364.496  98
   0   7  -3 1449.48 415.397 102
   0   7  -3 1505.37 641.317  74
   0  -7   2 57867.4 3493.06  52
   0  -7   2 68364.4 3515.54  42
   0   7  -2 79489.0 3517.49  47
   0  -7   2 61574.6 3513.95  54
   0  -7   2 74118.8 3512.25  11
   0   7  -2 91868.9 3608.54   3
   0  -7   2 71604.5 3514.69  34
   0   7  -2 55311.0 3519.31  93
   0   7  -2 52072.3 3531.39 102
   0   7  -2 63165.6 3641.70  74
   0  -7   2 51548.4 3499.65  85
   0   7  -2 61893.2 3635.93  78
   0  -7   1 344.914 278.271  52
   0   7  -1 650.635 423.218  63
   0  -7   1 472.121 288.672  42
   0  -7   1 664.708 220.424  11
   0   7  -1 748.798 331.148   3
   0   7  -1 653.018 321.384  93
   0   7  -1 688.213 648.798  78
   0   7  -1 427.283 489.039  74
   0  -7   1 395.831 292.188  86
   0  -7   0 5223.10 404.222  31
   0  -7   0 5732.48 374.161  11
   0   7   0 6643.26 478.133   3
   0   7   0 3806.73 527.963  63
   0  -7   0 5163.57 441.069  42
   0  -7   0 4339.58 452.828  52
   0   7   0 2924.05 559.239  74
   0  -7   0 2854.70 390.377  86
   0   7   0 5045.53 765.943  78
   0  -7  -1 4493.06 476.617  52
   0  -7  -1 4488.84 443.502  42
   0  -7  -1 4732.28 357.415  11
   0  -7  -1 3918.23 420.941  31
   0  -7  -1 4502.75 379.477  10
   0   7   1 4861.35 440.396  93
   0   7   1 4501.58 418.336 102
   0   7   1 4204.62 527.293  80
   0   7   1 5461.64 803.092  78
   0  -7  -2 1574.76 380.408  52
   0  -7  -2 2107.92 367.634  42
   0  -7  -2 2184.59 250.409  10
   0   7   2 1448.89 308.300   3
   0  -7  -2 1837.70 321.004  31
   0  -7  -2 1911.57 360.416  33
   0   7   2 988.956 336.356  93
   0   7   2 963.028 491.637  80
   0   7   3 1284.35 291.068   3
   0  -7  -3 1205.88 322.557  33
   0  -7  -3 1119.37 318.425  31
   0  -7  -3 726.579 338.448  42
   0  -7  -3 925.752 376.427  52
   0   7   3 78.8788 509.415  80
   0   7   3 606.993 432.613  82
   0  -7  -4 4512.34 373.352  33
   0  -7  -4 4380.79 395.666  31
   0  -7  -4 3947.81 408.731  42
   0  -7  -4 2927.85 294.351  49
   0  -7  -4 3527.44 459.138  52
   0   7   4 2117.02 531.464  82
   0  -7  -5 9598.39 636.476  42
   0  -7  -5 9794.36 676.386  52
   0  -7  -5 9583.01 582.723  49
   0  -7  -5 8253.35 617.618  54
   0  -7  -6 503.828 351.163  52
   0  -7  -6 642.719 232.610  49
   0   7   6 328.551 345.796  97
   0   7   6 19.5651 427.994  88
   0   7   6 375.772 541.753  82
   0  -7  -7 1179.97 341.918  52
   0   7   7 1320.53 480.692  88
   0  -7  -7 586.666 542.292 103
   0   7   7 1010.13 349.000  97
   0  -7  -7 621.376 439.308  79
   0   7   7 1182.76 538.338  82
   0  -7  -8 1896.01 263.763  49
   0  -7  -8 809.529 694.732  94
   0   7   8 1136.88 493.292  88
   0   7   8 1012.63 351.348  97
   0  -7  -8 1223.07 374.461  90
   0  -7  -8 792.427 520.528 103
   0  -7  -8 1385.64 468.004  79
   0  -7  -9 485.733 225.273  49
   0   7   9 478.878 468.191  88
   0  -7  -9 533.269 500.487 103
   0   7   9 57.2325 319.979  97
   0  -7  -9 347.152 347.860  90
   0  -7  -9 883.841 729.673  94
   0  -7 -10 200.776 195.645  49
   0   7  10-13.0610 314.231  97
   0   7  10 400.943 430.458  88
   0  -7 -10 44.0885 671.848  94
   0  -7 -10-324.617 475.356 103
   0   7  10-34.3830 546.837  80
   0  -7 -11 869.702 181.409  49
   0   7  11 239.511 278.542  97
   0  -7 -11 726.633 549.161  94
   0   7  11 845.366 463.989  80
   0  -7 -12 276.814 403.746 100
   0   7  12 361.810 312.834  80
   0   8 -10 336.094 334.913  96
   0   8 -10 319.555 388.747  77
   0  -8  10 128.515 253.815  85
   0  -8   9 776.538 261.445  55
   0   8  -9 827.605 419.113  96
   0  -8   9 472.481 314.321  85
   0   8  -9 525.887 502.615  77
   0  -8   8 1174.10 235.216  26
   0  -8   8 1251.63 222.642  27
   0  -8   8 899.975 315.783  55
   0  -8   7 128.599 288.794  61
   0  -8   7 514.313 230.354  26
   0  -8   7 225.798 200.005  14
   0  -8   7 36.9520 188.873  16
   0   8  -7 385.414 461.593  96
   0  -8   6 961.209 333.421  61
   0  -8   6 987.292 330.389  58
   0  -8   6 1146.03 252.634  22
   0  -8   6 1202.72 225.117  14
   0  -8   6 1434.23 260.213  26
   0   8  -6 1228.62 482.942  96
   0   8  -6 1684.38 341.946  65
   0  -8   5 4242.53 339.400  26
   0  -8   5 3647.79 298.997  14
   0  -8   5 2588.91 336.002  34
   0  -8   5 3330.39 325.695  22
   0   8  -5 1745.67 535.078  96
   0   8  -5 2328.16 395.802  65
   0  -8   4 1432.54 306.465  54
   0  -8   4 1343.17 344.502  62
   0   8  -4 1705.00 341.800  47
   0  -8   4 1518.03 360.889  58
   0  -8   4 2322.38 307.862  34
   0  -8   4 2875.19 301.753  22
   0  -8   4 3290.30 263.275  14
   0   8  -4 679.871 372.293  98
   0   8  -4 726.116 448.749 102
   0   8  -4 1238.93 726.047  74
   0  -8   4 1178.71 373.119  85
   0   8  -3 9580.07 563.798  47
   0  -8   3 6586.61 534.239  54
   0  -8   3 7373.83 528.828  42
   0  -8   3 6014.20 563.513  62
   0  -8   3 9354.13 516.135  22
   0   8  -3 4727.03 610.376 102
   0   8  -3 4613.14 571.111  98
   0   8  -3 7373.22 841.502  74
   0  -8   2 1253.67 338.162  54
   0   8  -2 1850.06 323.495  47
   0  -8   2 1190.39 317.128  42
   0  -8   2 1847.22 258.252  11
   0   8  -2 1843.71 411.168   3
   0  -8   2 1622.45 246.709  22
   0   8  -2 1052.92 408.254 102
   0   8  -2 902.853 368.140  98
   0   8  -2 1271.51 388.245  93
   0   8  -2 603.009 607.842  74
   0  -8   2 868.849 345.845  86
   0  -8   1 8891.21 671.164  54
   0  -8   1 8305.33 636.934  52
   0  -8   1 9898.42 655.061  42
   0   8  -1 13105.7 760.727   3
   0  -8   1 10738.4 639.872  34
   0  -8   1 12029.3 626.189  11
   0   8  -1 7159.60 690.676 102
   0   8  -1 8229.22 680.711  93
   0   8  -1 9714.67 997.250  78
   0  -8   1 7349.95 631.925  86
   0   8  -1 7566.81 820.328  74
   0  -8   0 3244.19 417.556  42
   0   8   0 3174.89 530.669  63
   0  -8   0 2849.43 406.139  52
   0  -8   0 3480.59 335.615  11
   0   8   0 2128.19 432.053  93
   0   8   0 2409.85 421.209 102
   0   8   0 2467.71 806.982  78
   0  -8  -1 9155.88 633.481  42
   0   8   1 8112.23 736.097  63
   0  -8  -1 8177.18 635.437  52
   0  -8  -1 9901.90 577.273  11
   0   8   1 7155.90 638.326  93
   0   8   1 8197.27 979.364  78
   0  -8  -2 5158.71 526.096  52
   0  -8  -2 5755.98 524.711  42
   0   8   2 7572.22 535.097   3
   0  -8  -2 6451.23 428.390  11
   0   8   2 4285.06 507.148  93
   0   8   2 5770.53 928.057  78
   0   8   2 3773.17 624.574  80
   0  -8  -3 1872.17 418.026  52
   0  -8  -3 1929.73 380.412  42
   0   8   3 1114.46 320.708   3
   0   8   3 933.289 366.328  93
   0   8   3 1103.83 546.449  80
   0   8   3 1166.16 834.100  78
   0  -8  -4 2041.47 357.011  54
   0  -8  -4 2049.72 408.277  52
   0  -8  -4 2041.32 367.403  42
   0  -8  -4 2225.98 331.426  33
   0   8   4 1351.15 368.749  93
   0   8   4 1880.06 614.984  80
   0  -8  -5 15495.2 886.911  52
   0  -8  -5 15867.5 854.041  42
   0  -8  -5 13035.3 833.096  54
   0   8   5 10372.6 824.652  93
   0   8   5 9804.56 1030.11  80
   0   8   6 1290.19 300.746  93
   0   8   6 1038.94 609.740  80
   0  -8  -6 698.310 466.198  79
   0   8   6 1153.55 760.382  78
   0   8   7 2547.88 759.074  78
   0  -8  -7 2481.18 492.866  79
   0   8   7 2445.11 644.272  80
   0  -8  -8 2982.97 282.968  49
   0  -8  -8 1245.13 694.586  94
   0  -8  -8 2320.01 392.026  90
   0   8   8 2937.27 708.929  78
   0  -8  -8 2216.38 491.243  79
   0   8   8 1768.99 623.696  80
   0  -8  -9 79.2778 191.154  49
   0  -8  -9 381.354 687.657  94
   0   8   9 186.030 539.317  80
   0  -8 -10 8.99030 586.682  94
   0   8  10 176.483 490.319  80
   0   8  11 68.3316 375.962  80
   0   9 -10 890.839 247.181  96
   0   9  -9 267.130 343.042  96
   0  -9   9 112.186 213.053  85
   0  -9   9 3.73495 236.822  86
   0  -9   8 830.929 268.121  55
   0   9  -8 254.088 404.858  96
   0  -9   8 79.2387 291.886  86
   0  -9   8 166.342 273.431  85
   0  -9   7 741.654 217.292  26
   0  -9   7 454.560 293.524  55
   0  -9   7 263.061 278.571  61
   0  -9   7-156.760 307.558  85
   0   9  -7 229.189 283.226  65
   0  -9   6 635.745 310.205  58
   0  -9   6 290.030 315.494  61
   0  -9   6 839.819 237.717  26
   0   9  -6 861.799 464.624  96
   0   9  -6 462.967 315.245  65
   0  -9   5 1090.35 342.598  58
   0  -9   5 1404.37 219.854  14
   0  -9   5 1323.80 254.894  22
   0  -9   5 1570.60 262.833  26
   0   9  -5 896.285 472.085  96
   0   9  -5 1082.43 340.949  65
   0  -9   5 1197.52 350.997  86
   0  -9   4 3379.67 435.269  58
   0  -9   4 3195.14 424.860  62
   0  -9   4 3367.42 385.468  54
   0  -9   4 4514.95 396.459  34
   0  -9   4 4781.95 379.305  22
   0  -9   4 5271.15 341.993  14
   0   9  -4 3486.30 529.362  96
   0  -9   4 2508.43 428.680  86
   0   9  -4 4929.16 450.363  65
   0  -9   3 3241.17 435.202  62
   0  -9   3 4517.43 388.907  34
   0  -9   3 5426.54 367.598  22
   0   9  -3 2605.67 431.890  98
   0   9  -3 2747.57 489.391  96
   0   9  -3 1975.43 473.203 102
   0  -9   3 2312.63 399.738  86
   0  -9   2 1888.10 362.540  54
   0  -9   2 1744.39 422.874  62
   0  -9   2 2685.85 301.676  22
   0  -9   2 2744.35 352.482  34
   0   9  -2 1913.58 416.619  98
   0   9  -2 2301.33 429.102  96
   0   9  -2 1936.30 444.955 102
   0   9  -1 3316.81 366.414  47
   0  -9   1 2597.61 415.688  54
   0  -9   1 2149.18 355.643  52
   0  -9   1 3304.50 304.741  22
   0  -9   1 3173.54 368.633  34
   0   9  -1 2212.45 443.500  93
   0   9  -1 1873.09 437.423 102
   0   9  -1 2600.57 803.006  78
   0  -9   0 2185.07 370.496  52
   0  -9   0 2328.63 395.354  42
   0  -9   0 1756.55 391.526  54
   0  -9   0 2702.20 277.883  22
   0  -9   0 2132.18 364.538  34
   0   9   0 1721.65 390.967 102
   0   9   0 2149.38 429.654  93
   0   9   0 2318.83 815.764  78
   0  -9  -1 4908.62 499.476  42
   0   9   1 3918.28 607.110  63
   0  -9  -1 4816.32 501.788  54
   0  -9  -1 4435.56 490.881  52
   0  -9  -1 5726.20 449.617  34
   0  -9  -1 6365.57 414.011  11
   0  -9  -1 7226.37 503.719  33
   0   9   1 2848.03 490.073  93
   0   9   1 2074.13 433.291 102
   0   9   1 3625.96 893.808  78
   0  -9  -2 138.410 352.378  52
   0  -9  -2-170.733 369.411  54
   0   9   2 461.127 511.183  63
   0  -9  -2 240.798 287.028  34
   0  -9  -2 284.421 339.200  33
   0   9   2 46.6103 373.815  93
   0   9   2-16.2971 838.326  78
   0  -9  -3 392.458 350.378  52
   0  -9  -3 461.453 333.301  54
   0  -9  -3 67.2948 296.560  33
   0  -9  -3 344.893 265.728  34
   0   9   3 136.505 361.141  93
   0   9   3 818.362 821.790  78
   0  -9  -4 980.631 361.407  62
   0  -9  -4 1029.34 328.061  42
   0   9   4 691.833 343.316  93
   0   9   4 431.527 804.180  78
   0   9   4 144.720 532.124  80
   0  -9  -5 451.114 299.305  42
   0  -9  -5 303.340 336.471  52
   0   9   5 399.041 307.907  93
   0   9   5-63.9449 760.567  78
   0   9   5 38.8284 557.452  80
   0  -9  -6 1293.60 364.144  52
   0   9   6 1285.38 300.453  93
   0   9   7 587.235 677.084  78
   0   9   7 375.521 545.884  80
   0  -9  -7 730.555 433.389  79
   0  -9  -8 92.8020 636.180  94
   0   9   8 989.257 522.318  80
   0  -9  -8 232.822 395.078  79
   0   9   8 391.851 603.270  78
   0  -9  -9 321.582 615.000  94
   0   9   9 387.122 465.760  80
   0   9  10 56.0448 327.550  63
   0  -9 -10 72.9722 479.338  94
   0   9  10 178.822 375.639  80
   0  10  -9-85.4847 224.832  96
   0  10  -8 244.053 319.841  96
   0 -10   8 278.893 195.173  86
   0 -10   7 538.600 263.184  55
   0 -10   7 128.489 237.590  61
   0  10  -7-290.230 375.447  96
   0 -10   7-39.1107 236.028  86
   0  10  -7 263.673 239.523  65
   0 -10   6 73.2778 274.162  58
   0 -10   6-37.7004 282.464  61
   0  10  -6-64.5903 392.770  96
   0  10  -6 196.672 270.240  65
   0 -10   6 13.9118 268.083  86
   0 -10   5 1223.10 238.041  26
   0 -10   5 851.279 325.888  61
   0 -10   5 771.322 329.263  58
   0 -10   5 603.579 290.200  86
   0  10  -5 818.188 316.353  65
   0 -10   4 6987.20 557.213  58
   0 -10   4 5416.03 551.879  61
   0 -10   4 4774.94 543.274  62
   0 -10   4 8546.56 502.809  22
   0 -10   4 10014.9 512.711  26
   0  10  -4 4463.73 598.380  96
   0  10  -4 7086.92 553.668  65
   0  10  -3 9988.70 543.514  47
   0 -10   3 5653.41 517.155  54
   0 -10   3 5878.53 551.600  58
   0 -10   3 4976.80 552.628  62
   0  10  -3 4789.39 578.150  96
   0  10  -3 3781.65 545.080  98
   0 -10   3 8373.41 462.740  14
   0 -10   3 7081.80 523.705  34
   0 -10   3 8185.11 498.334  22
   0  10  -2 3125.72 361.608  47
   0 -10   2 2390.81 374.459  54
   0 -10   2 2035.76 391.060  58
   0 -10   2 3060.75 306.136  22
   0 -10   2 2858.77 349.340  34
   0 -10   1 3879.17 436.706  42
   0  10  -1 5267.92 417.540  47
   0 -10   1 2982.55 438.022  54
   0 -10   1 4508.57 362.452  22
   0 -10   1 4168.84 405.074  34
   0 -10   1 4552.92 428.975  33
   0  10  -1 2619.33 453.105  98
   0 -10   0 537.347 361.252  54
   0 -10   0 1038.16 408.484  62
   0 -10   0 1259.20 353.350  42
   0 -10   0 1287.80 248.834  22
   0 -10   0 1167.28 352.723  33
   0 -10   0 584.227 296.288  34
   0  10   0 818.645 398.563  93
   0  10   0 750.202 772.864  78
   0 -10  -1 167.646 346.102  54
   0 -10  -1-279.244 330.436  52
   0 -10  -1-93.6402 406.435  62
   0 -10  -1 289.561 335.331  42
   0 -10  -1 723.138 317.435  33
   0 -10  -1 292.763 283.606  34
   0  10   1 303.691 363.119  93
   0  10   1 555.791 783.268  78
   0 -10  -2 7589.82 576.410  42
   0 -10  -2 5762.90 553.914  54
   0 -10  -2 6142.36 561.206  52
   0 -10  -2 7510.65 520.649  34
   0 -10  -2 8925.34 524.997  33
   0  10   2 3862.00 553.283  93
   0  10   2 4155.69 942.828  78
   0 -10  -3 2157.92 417.185  52
   0 -10  -3 2776.08 391.857  42
   0 -10  -3 1588.01 369.279  54
   0 -10  -3 2705.07 312.632  34
   0 -10  -3 3107.27 320.857  33
   0  10   3 1194.83 376.250  93
   0  10   3 1363.97 826.184  78
   0 -10  -4 676.272 314.614  54
   0 -10  -4 1031.70 328.355  42
   0  10   4 891.981 539.253  63
   0 -10  -4 639.690 352.591  62
   0 -10  -4 813.381 351.407  52
   0  10   4 326.131 314.220  93
   0 -10  -5 1856.27 327.340  42
   0  10   5 1680.06 547.777  63
   0  10   5 1367.72 324.890  93
   0  10   5 2056.31 784.732  78
   0  10   6-308.083 497.064  63
   0 -10  -6 8.35453 402.268  79
   0  10   6 316.387 681.033  78
   0  10   7-79.6659 442.818  63
   0 -10  -7 179.436 562.857  94
   0  10   7 515.364 615.626  78
   0 -10  -7-30.3822 373.201  79
   0  10   8 153.112 391.338  63
   0 -10  -8-424.325 559.345  94
   0 -10  -8 605.184 323.765  79
   0  10   8 140.017 509.052  78
   0  10   9 101.875 330.878  63
   0 -10  -9 837.526 453.465  94
   0  11  -7-259.596 267.112  96
   0 -11   6 1352.64 262.470  61
   0  11  -6 848.275 326.980  96
   0  11  -6 1315.56 237.204  65
   0 -11   5 13.6196 260.794  58
   0 -11   5-114.271 273.530  61
   0  11  -5 216.563 246.885  65
   0 -11   4 391.061 302.368  58
   0 -11   4 368.214 280.993  62
   0 -11   4 222.153 298.467  61
   0  11  -4 175.018 275.128  65
   0 -11   3 1119.75 273.408  33
   0 -11   3 1353.03 219.969  26
   0 -11   3 334.615 318.671  62
   0 -11   3 261.840 323.986  58
   0 -11   3 431.683 326.307  61
   0  11  -3 758.838 302.830  65
   0 -11   2 607.961 293.448  54
   0 -11   2 430.434 331.215  61
   0 -11   2 346.138 325.992  58
   0  11  -2 993.936 267.136  47
   0 -11   2 458.505 348.919  62
   0 -11   2 959.979 290.281  33
   0 -11   2 541.270 267.192  34
   0  11  -2 163.575 326.165  98
   0  11  -2 1005.62 306.450  65
   0 -11   1 322.863 347.139  58
   0 -11   1 389.611 365.722  62
   0  11  -1 399.446 271.032  47
   0 -11   1 584.909 307.335  54
   0 -11   1 760.215 284.586  33
   0 -11   1 252.261 284.455  34
   0  11   0 4144.39 355.736  47
   0 -11   0 1982.51 390.044  58
   0 -11   0 2160.88 385.865  54
   0 -11   0 2440.48 442.963  62
   0  11   0 1263.60 400.416  98
   0 -11   0 4043.01 344.407  33
   0 -11   0 2943.37 352.628  34
   0 -11  -1 46.9470 323.834  58
   0  11   1 181.038 270.077  47
   0 -11  -1 214.568 326.772  54
   0 -11  -1 451.488 387.748  62
   0 -11  -1 31.3796 259.938  34
   0 -11  -1 237.363 248.385  33
   0  11   1 305.955 348.005  98
   0 -11  -2 1067.58 343.072  42
   0 -11  -2 433.756 305.475  58
   0 -11  -2 537.209 372.102  62
   0 -11  -2 448.738 315.177  54
   0 -11  -2 546.599 255.296  34
   0 -11  -2 692.928 236.745  33
   0  11   2 230.177 343.693  93
   0  11   2 319.213 765.548  78
   0 -11  -3 293.459 337.365  62
   0 -11  -3 216.848 296.333  54
   0  11   3 443.935 772.401  78
   0 -11  -4 56.0882 304.744  62
   0  11   4 294.082 476.377  63
   0 -11  -4 5.70901 257.337  54
   0  11   4-18.0084 289.757  93
   0  11   4 316.399 727.939  78
   0  11   5-139.481 438.729  63
   0  11   5 171.405 653.302  78
   0 -11  -5 194.076 369.666  79
   0  11   6-231.314 408.118  63
   0 -11  -6 237.076 490.626  94
   0  11   6 115.012 591.861  78
   0 -11  -6 275.623 334.582  79
   0  11   7 288.342 352.716  63
   0 -11  -7-39.6258 468.253  94
   0 -11  -7 143.908 291.940  79
   0  11   7 167.501 511.773  78
   0 -11  -8 63.2580 371.867  94
   0  12  -5 701.722 182.660  65
   0 -12   4-135.532 238.431  61
   0  12  -4 157.687 208.354  65
   0 -12   3 259.957 260.897  61
   0 -12   3 226.040 253.202  58
   0  12  -3 208.856 236.534  65
   0 -12   2 548.892 288.902  62
   0 -12   2 4.68187 278.934  58
   0 -12   2 117.927 277.165  61
   0  12  -2 258.165 244.229  98
   0  12  -2 191.632 247.227  65
   0 -12   1 417.566 292.407  58
   0  12  -1 671.680 219.488  47
   0 -12   1 519.441 321.725  62
   0 -12   1 112.505 283.592  61
   0  12  -1-41.4085 276.975  98
   0  12  -1 313.121 251.551  65
   0 -12   0 1036.23 304.928  58
   0 -12   0 1055.28 285.399  54
   0 -12   0 984.296 345.519  62
   0 -12   0 886.242 296.875  61
   0  12   0 1918.35 251.760  47
   0  12   0 728.679 316.539  98
   0  12   0 903.468 269.151  65
   0 -12  -1 99.8730 281.104  54
   0 -12  -1-13.0437 336.544  62
   0 -12  -1-4.59656 273.488  58
   0  12   1 201.298 225.118  47
   0  12   1-11.8774 311.548  98
   0 -12  -2 1376.61 290.722  54
   0 -12  -2 1110.49 334.814  62
   0  12   2 380.542 320.113  98
   0 -12  -3 552.988 281.798  62
   0  12   3 908.134 223.121  47
   0  12   3 141.448 295.296  98
   0 -12  -3 300.368 319.933  79
   0  12   4-377.300 269.310  98
   0 -12  -4 255.871 391.097  94
   0 -12  -4 55.5829 293.292  79
   0  12   5 63.4806 228.375  98
   0 -12  -5-217.952 382.247  94
   0 -12  -5 359.430 276.698  79
   0 -12  -6 184.703 328.747  94
   0  12   6 87.5318 184.512  98
   0 -12  -6-32.8767 235.728  79
   0  13   0 135.223 194.952  98
   0  13   1 127.443 211.604  98
   0 -13  -1 330.143 227.605  79
   0  13   2 201.947 211.712  98
   0 -13  -2 476.912 228.131  79
   0  13   3 21.4970 194.103  98
   0 -13  -3 275.148 209.686  79
   0  13   4-155.276 157.596  98
  -1  13   1-48.6657 165.526  98
  -1  12   5-93.2757 170.893  98
   1 -12  -5 21.0785 292.569  94
  -1  12   4-166.476 220.862  98
   1 -12  -4 79.7770 317.225  94
   1 -12  -4 328.599 244.619  79
  -1  12   3-27.2162 259.345  98
   1 -12  -3-24.8011 328.616  94
   1 -12  -3 305.657 269.932  79
   1 -12  -2-208.098 211.768  54
   1 -12  -2-104.666 252.811  62
  -1  12   2-144.493 281.467  98
   1 -12  -1-38.3719 233.631  54
   1 -12  -1 204.825 283.139  62
  -1  12   1 113.981 291.648  98
   1 -12   0-32.7498 238.450  61
   1 -12   0-92.4727 286.894  62
   1 -12   0-199.770 238.741  54
   1 -12   0 4.05231 244.188  58
  -1  12   0-129.358 295.389  98
   1 -12   1-52.8931 273.979  62
   1 -12   1 9.42560 225.619  54
   1 -12   1-25.8079 252.008  61
   1 -12   1 66.6019 255.297  58
  -1  12  -1-83.4157 270.202  98
  -1  12  -1 299.795 220.289  65
   1 -12   2 171.508 259.070  62
   1 -12   2 189.569 245.975  58
   1 -12   2 244.014 246.287  61
  -1  12  -2 221.878 243.954  98
  -1  12  -2-28.8925 223.316  65
   1 -12   3-378.594 237.776  62
   1 -12   3-265.446 238.253  61
  -1  12  -3 17.0549 215.840  98
  -1  12  -3 37.3515 213.564  65
   1 -12   4 237.212 210.668  61
  -1  12  -4 309.232 201.021  65
   1 -11  -7 202.959 370.566  94
  -1  11   6-87.4167 366.257  63
   1 -11  -6 150.180 418.866  94
   1 -11  -6 32.4000 263.146  79
  -1  11   5 190.266 419.157  63
  -1  11   5 79.0723 248.082  98
   1 -11  -5-249.016 303.604  79
  -1  11   4 120.406 461.720  63
  -1  11   4-260.099 293.636  98
   1 -11  -4 350.290 339.013  79
   1 -11  -3 468.572 294.085  62
  -1  11   3 275.090 474.312  63
   1 -11  -3 597.101 272.447  42
   1 -11  -3 427.975 263.749  54
  -1  11   3 39.0513 330.283  98
   1 -11  -2 882.472 336.960  62
   1 -11  -2 1003.85 305.815  54
   1 -11  -2 1563.86 324.518  42
  -1  11   2 449.935 363.602  98
   1 -11  -2 1271.86 245.117  34
   1 -11  -1 5326.70 426.294  34
   1 -11  -1 6127.97 411.702  33
   1 -11  -1 3909.70 493.060  62
   1 -11  -1 5286.00 475.831  42
   1 -11  -1 4236.35 466.576  54
  -1  11   1 6275.44 429.355  47
   1 -11   0 1625.33 284.165  34
   1 -11   0 1879.90 280.485  33
   1 -11   0 1377.54 323.769  42
  -1  11   0 1539.21 272.372  47
   1 -11   0 599.271 374.021  62
   1 -11   0 1349.72 331.082  54
  -1  11   0 1245.29 296.918  65
   1 -11   1 588.497 353.301  62
   1 -11   1 413.834 293.860  42
   1 -11   1 57.5091 291.325  54
   1 -11   1 471.055 257.673  34
   1 -11   1 888.476 276.060  33
  -1  11  -1 316.256 359.821  98
  -1  11  -1 448.609 285.105  65
   1 -11   2 1773.39 368.556  62
   1 -11   2 2296.57 326.153  54
   1 -11   2 1926.61 345.003  58
   1 -11   2 2957.68 322.216  33
   1 -11   2 1970.80 303.224  34
  -1  11  -2 1148.52 365.673  98
  -1  11  -2 2134.48 331.529  65
   1 -11   3 1100.26 319.730  62
   1 -11   3 1005.44 271.327  54
   1 -11   3 1416.90 314.436  58
   1 -11   3 1583.33 263.728  34
  -1  11  -3 624.134 315.755  98
  -1  11  -3 1696.06 313.196  65
   1 -11   4 1659.94 305.826  58
   1 -11   4 1858.60 312.029  61
   1 -11   4 1247.03 290.665  62
  -1  11  -4 1954.59 307.084  65
   1 -11   5 490.737 261.976  61
   1 -11   5 634.806 266.310  58
  -1  11  -5 837.580 255.842  65
   1 -11   6-39.4220 216.586  61
  -1  11  -6-157.530 219.615  65
  -1  10   8-195.924 337.108  63
   1 -10  -8 363.561 457.080  94
  -1  10   7 347.220 402.643  63
   1 -10  -7 215.289 505.847  94
   1 -10  -7 156.606 286.773  79
  -1  10   6 16.3664 458.300  63
   1 -10  -6 79.5103 334.106  79
  -1  10   6-202.184 609.204  78
   1 -10  -5 397.034 253.535  42
   1 -10  -5-157.134 294.674  52
  -1  10   5 598.355 507.800  63
  -1  10   5-544.240 701.504  78
   1 -10  -5 130.856 374.875  79
   1 -10  -4 2583.95 381.988  62
   1 -10  -4 3737.99 375.668  42
  -1  10   4 3197.73 604.679  63
   1 -10  -4 3101.44 395.332  52
   1 -10  -4 2932.55 356.589  54
  -1  10   4 2493.75 807.949  78
  -1  10   3 3363.38 653.022  63
   1 -10  -3 5343.56 449.576  42
   1 -10  -3 4683.30 462.440  52
   1 -10  -3 3597.37 465.059  62
   1 -10  -3 4094.75 440.008  54
   1 -10  -3 4579.06 379.713  34
   1 -10  -2 873.431 357.165  52
   1 -10  -2 1105.83 342.814  42
  -1  10   2 712.602 555.309  63
   1 -10  -2 858.524 340.346  54
   1 -10  -2 1432.78 293.954  33
   1 -10  -2 1084.35 288.286  34
   1 -10  -1 679.870 337.297  52
   1 -10  -1 462.974 334.729  42
  -1  10   1 362.602 527.025  63
   1 -10  -1 881.303 356.715  54
   1 -10  -1 718.984 310.847  33
   1 -10  -1 620.749 288.503  34
  -1  10   0 5090.80 401.131  47
   1 -10   0 3531.80 423.193  52
   1 -10   0 3608.28 464.570  54
   1 -10   0 3984.30 448.134  42
  -1  10   0 2447.23 487.168  98
   1 -10   0 4677.40 349.776  22
   1 -10   0 4464.76 420.021  34
   1 -10   0 5439.71 442.902  33
  -1  10  -1 6635.66 478.376  47
   1 -10   1 4812.22 509.780  54
   1 -10   1 5632.60 505.887  42
   1 -10   1 7412.65 519.588  33
   1 -10   1 7082.81 443.458  22
   1 -10   1 6394.31 501.023  34
  -1  10  -2 799.187 284.269  47
   1 -10   2 388.174 320.865  54
   1 -10   2 656.771 361.463  62
   1 -10   2 821.374 296.978  42
  -1  10  -2-42.0532 386.829  98
   1 -10   2 792.401 236.351  22
   1 -10   2 760.674 277.732  34
   1 -10   3 2969.01 434.567  62
  -1  10  -3 5267.16 393.100  47
   1 -10   3 3157.63 395.456  54
   1 -10   3 5504.94 371.022  22
   1 -10   3 4172.73 383.776  34
  -1  10  -3 1791.92 445.753  98
   1 -10   4 1191.79 278.611  34
   1 -10   4 1401.44 252.253  22
   1 -10   4 1421.27 351.959  58
   1 -10   4 764.266 328.221  62
   1 -10   4 1255.77 288.033  54
  -1  10  -4 1466.10 350.462  65
   1 -10   5 186.020 304.768  61
   1 -10   5 558.792 307.724  58
   1 -10   5 1008.12 227.502  26
  -1  10  -5 81.2897 404.487  96
  -1  10  -5 612.356 322.227  65
   1 -10   6 161.704 276.367  61
   1 -10   6 51.4926 269.902  58
  -1  10  -6 306.742 400.845  96
  -1  10  -6 299.145 287.001  65
   1 -10   7-56.5811 238.562  55
   1 -10   7-69.2683 227.465  61
  -1  10  -7 100.824 370.755  96
  -1  10  -7-74.6939 253.204  65
  -1  10  -8 76.2409 335.494  96
  -1  10  -9-184.523 236.217  96
  -1   9   9-114.089 341.233  63
   1  -9  -9 757.102 484.597  94
  -1   9   9 189.372 392.312  80
  -1   9   8-29.0124 425.069  63
   1  -9  -8 361.369 564.096  94
  -1   9   8 187.168 462.755  80
  -1   9   7 87.2841 483.041  63
   1  -9  -7-178.710 307.319  90
  -1   9   7-11.0935 516.830  80
   1  -9  -7 164.756 360.484  79
  -1   9   7 407.046 602.112  78
   1  -9  -6 990.727 323.363  52
  -1   9   6 557.851 568.030  80
  -1   9   6 333.930 684.284  78
   1  -9  -6 644.075 400.599  79
   1  -9  -5 1906.91 379.655  52
   1  -9  -5 1673.36 314.303  42
   1  -9  -4 96.0374 352.182  52
   1  -9  -4 33.8008 299.978  54
   1  -9  -4 542.052 310.552  42
  -1   9   4 311.521 307.149  93
  -1   9   4-171.851 578.865  80
  -1   9   4-311.322 812.934  78
   1  -9  -3 2463.48 384.723  42
   1  -9  -3 2327.88 415.749  52
  -1   9   3 2076.62 601.905  63
   1  -9  -3 2621.79 335.388  33
   1  -9  -3 2027.93 305.531  34
  -1   9   3 1531.61 369.563  93
  -1   9   3 2072.49 869.086  78
   1  -9  -2 2432.67 414.305  42
  -1   9   2 2068.14 605.540  63
   1  -9  -2 3210.46 292.040  11
   1  -9  -2 2620.48 366.710  33
  -1   9   2 1472.87 413.318  93
  -1   9   2 1949.30 870.543  78
  -1   9   1 425.308 570.072  63
   1  -9  -1 1170.09 381.205  42
   1  -9  -1 1040.68 355.009  33
   1  -9  -1 933.149 249.923  11
  -1   9   1 591.974 383.586  93
  -1   9   1 378.175 853.411  78
   1  -9   0 1084.03 360.346  52
  -1   9   0 1467.87 571.716  63
   1  -9   0 1955.66 373.157  33
   1  -9   0 1786.08 282.574  11
  -1   9   0 354.742 410.660  93
  -1   9   0 307.157 838.759  78
   1  -9   1 303.913 309.278  52
  -1   9  -1-34.1503 401.186  98
   1  -9   1 276.714 291.080  34
   1  -9   1 226.117 237.077  11
   1  -9   2 9608.97 743.989  42
   1  -9   2 14298.3 742.446  11
   1  -9   2 10990.0 753.891  34
   1  -9   2 12965.4 717.498  22
  -1   9  -2 7598.23 795.616  98
   1  -9   3 4347.25 447.776  54
   1  -9   3 3699.23 479.933  62
   1  -9   3 3955.17 430.560  42
  -1   9  -3 6834.51 456.416  47
   1  -9   3 5872.95 446.036  34
   1  -9   3 6186.60 405.783  22
  -1   9  -3 3386.28 520.261  96
  -1   9  -3 3565.32 517.584  98
  -1   9  -3 6028.85 488.085  65
   1  -9   4 300.168 277.935  54
   1  -9   4 6.33209 264.593  34
   1  -9   4 106.120 243.416  22
  -1   9  -4-132.050 363.224  98
  -1   9  -4 193.126 425.581  96
  -1   9  -4 379.216 348.061  65
   1  -9   5-119.583 309.424  58
   1  -9   5 37.3009 196.919  14
   1  -9   5 177.539 251.607  34
   1  -9   5 142.791 230.104  22
  -1   9  -5 35.4866 450.381  96
   1  -9   6 619.911 302.335  61
   1  -9   6 210.048 295.168  58
   1  -9   6 132.766 212.066  22
   1  -9   6 397.333 222.335  26
  -1   9  -6-429.348 465.282  96
  -1   9  -6 347.734 326.273  65
   1  -9   7 347.090 266.365  61
   1  -9   7 686.504 214.590  26
  -1   9  -7 225.292 448.247  96
   1  -9   7 493.695 277.665  86
  -1   9  -7 310.584 304.359  65
   1  -9   8 182.961 254.711  55
  -1   9  -8-147.236 418.541  96
   1  -9   8 4.06375 248.939  86
  -1   9  -9 141.008 364.541  96
   1  -9   9 336.953 205.243  86
  -1   9 -10 272.072 261.141  96
  -1   8  10 769.298 334.532  63
   1  -8 -10 495.428 460.537  94
  -1   8  10 1207.74 418.997  80
  -1   8   9 1636.97 319.910  97
   1  -8  -9 2208.77 643.181  94
  -1   8   9 2354.60 541.777  80
   1  -8  -8-193.494 326.111  90
  -1   8   8 454.127 551.842  80
   1  -8  -7 434.911 306.777  52
  -1   8   7 90.1846 659.710  78
   1  -8  -7 438.802 389.659  79
  -1   8   7 1288.97 624.599  80
   1  -8  -6-120.269 324.807  52
  -1   8   6 43.4747 708.980  78
  -1   8   6-364.587 631.664  80
   1  -8  -6 262.407 418.202  79
   1  -8  -5 1946.25 340.017  42
  -1   8   5 1986.83 787.992  78
  -1   8   5 1547.54 671.831  80
   1  -8  -4 174.035 367.906  52
   1  -8  -4 377.123 321.761  31
  -1   8   4-113.742 325.890  93
  -1   8   4-166.138 626.196  80
  -1   8   4-32.6045 811.682  78
   1  -8  -3 22.3331 359.728  42
   1  -8  -3 99.7008 394.068  52
   1  -8  -3 41.9287 313.327  33
   1  -8  -3-178.629 336.976  31
  -1   8   3 128.485 340.380  93
  -1   8   3-37.9443 591.334  80
  -1   8   3 1440.83 871.119  78
  -1   8   2 1337.14 593.103  63
   1  -8  -2 2121.76 466.138  52
   1  -8  -2 2120.90 405.165  42
   1  -8  -2 2096.03 258.442  11
   1  -8  -2 2115.60 386.501  33
   1  -8  -2 1823.51 297.727  10
  -1   8   2 1276.93 390.391  93
  -1   8   2 1531.53 891.119  78
  -1   8   2 722.927 578.606  80
   1  -8  -1 587.254 383.952  42
   1  -8  -1 283.218 417.442  52
  -1   8   1 421.059 554.253  63
   1  -8  -1 535.960 233.957  11
   1  -8  -1 149.405 242.728  10
   1  -8  -1 121.411 352.437  33
  -1   8   1 466.453 361.928  93
  -1   8   1-265.384 852.172  78
   1  -8   0 163.955 380.750  52
   1  -8   0 66.4510 353.744  42
  -1   8   0 199.817 535.809  63
   1  -8   0-166.195 240.926  10
   1  -8   0 247.788 239.748  11
  -1   8   0-118.910 341.752 102
  -1   8   0-150.452 376.942  93
  -1   8   0 414.240 820.849  78
   1  -8   1 1043.63 345.479  42
  -1   8  -1 1436.95 544.712  63
   1  -8   1 716.558 349.707  52
   1  -8   1 1577.75 274.392  11
   1  -8   1 1168.70 310.272  31
  -1   8  -1 1026.94 412.456  93
  -1   8  -1 872.627 393.159 102
  -1   8  -1 1796.79 847.379  78
  -1   8  -2 360.603 282.537  47
   1  -8   2 383.983 324.611  42
  -1   8  -2 71.8985 381.994  96
  -1   8  -2 142.236 399.487  98
   1  -8   2 390.254 252.560  11
  -1   8  -3 234.171 289.047  47
   1  -8   3 155.581 310.874  54
   1  -8   3-179.234 282.196  42
   1  -8   3-49.8176 284.390  34
   1  -8   3 281.349 228.893  11
  -1   8  -3 366.288 429.392  96
  -1   8  -3-265.879 404.151  98
   1  -8   4 590.636 278.728  54
  -1   8  -4 473.840 298.304  47
   1  -8   4 330.286 272.374  34
   1  -8   4 543.314 230.540  22
   1  -8   4 523.797 195.628   6
  -1   8  -4 119.106 388.915  98
  -1   8  -4 657.419 464.865  96
  -1   8  -4 489.979 356.310  65
   1  -8   5 1479.27 276.091  22
   1  -8   5 1397.71 274.809  34
   1  -8   5 1836.21 240.528  14
  -1   8  -5 765.431 497.002  96
  -1   8  -5 416.924 369.226  98
  -1   8  -5 1046.35 363.401  65
   1  -8   6 943.380 326.253  58
   1  -8   6 2379.27 244.034  14
   1  -8   6 1447.50 269.898  34
   1  -8   6 2217.78 280.867  26
   1  -8   6 1950.51 270.651  22
  -1   8  -6 834.949 500.303  96
  -1   8  -6 1494.04 368.201  65
   1  -8   7 402.630 286.271  61
   1  -8   7 935.056 232.734  26
   1  -8   7 648.984 222.803  22
   1  -8   7 880.931 212.014  14
  -1   8  -7 218.910 487.550  96
   1  -8   8-126.036 202.774  26
   1  -8   8 137.301 281.362  55
  -1   8  -8 462.996 576.887  77
   1  -8   9 123.302 241.475  55
  -1   8  -9-226.273 439.048  96
  -1   8  -9-28.6228 535.153  77
   1  -8   9-341.541 269.790  85
  -1   8 -10 564.306 376.002  96
   1  -8  10 40.5116 223.911  85
  -1   8 -10 217.387 458.246  77
  -1   8 -11-12.7106 234.308  96
  -1   7  11 293.255 228.967  97
  -1   7  11 1134.14 373.104  80
   1  -7 -10 1137.31 180.891  49
   1  -7 -10 475.374 550.009  94
   1  -7 -10 541.565 439.250 103
  -1   7  10 1207.90 322.187  97
  -1   7  10 938.661 518.385  80
   1  -7  -9 296.902 188.725  49
   1  -7  -9 410.460 664.656  94
  -1   7   9 449.770 347.501  97
   1  -7  -9-439.827 497.225 103
   1  -7  -9-38.5681 341.045  90
  -1   7   9 241.952 562.062  80
   1  -7  -8 897.758 216.130  49
  -1   7   8 761.349 375.626  97
   1  -7  -8-143.619 518.179 103
   1  -7  -8 211.368 663.054  94
   1  -7  -7 4371.47 415.379  52
   1  -7  -7 2698.40 611.466 103
  -1   7   7 2938.56 527.303  88
  -1   7   7 2218.83 443.259  97
  -1   7   7 3825.77 746.361  78
  -1   7   7 3973.61 700.352  80
  -1   7   6 8442.82 731.522  97
  -1   7   6 9942.08 1018.70  78
   1  -7  -6 8191.26 756.459  79
  -1   7   6 10602.5 958.908  80
   1  -7  -5 6400.50 517.560  42
   1  -7  -5 6715.95 583.050  52
   1  -7  -5 6860.50 521.586  31
  -1   7   5 5556.45 585.115  97
  -1   7   5 5654.16 803.714  80
  -1   7   5 5902.62 920.460  78
   1  -7  -4 491.556 357.199  59
   1  -7  -4 515.365 420.488  52
   1  -7  -4 410.453 210.215  10
  -1   7   4 220.211 383.316  97
  -1   7   4 12.1341 311.512  93
  -1   7   4 808.841 803.718  78
  -1   7   4-65.1782 636.458  80
   1  -7  -3 1216.73 407.550  52
   1  -7  -3 484.430 356.932  59
   1  -7  -3 1152.75 242.387  10
   1  -7  -3 862.933 341.612  31
  -1   7   3 426.941 366.399  97
  -1   7   3 465.893 330.668  93
  -1   7   3 643.346 603.596  80
  -1   7   3 1180.96 813.164  78
   1  -7  -2 196.991 328.363  59
   1  -7  -2 184.891 437.420  52
   1  -7  -2 339.860 244.187  10
   1  -7  -2 675.723 335.999  31
   1  -7  -2 519.969 331.786  33
  -1   7   2 482.673 305.537   3
   1  -7  -2 505.797 210.066  11
   1  -7  -2 417.412 201.196   9
  -1   7   2 344.122 353.007  93
  -1   7   2 211.175 773.082  78
  -1   7   2 293.163 546.035  80
   1  -7  -1 7062.61 631.525  52
   1  -7  -1 6178.67 541.935  59
   1  -7  -1 8050.24 526.129  10
   1  -7  -1 7451.19 552.956  33
   1  -7  -1 7603.78 581.429  31
   1  -7  -1 7674.48 496.394   9
   1  -7  -1 8356.75 503.072  11
  -1   7   1 8214.17 594.687   3
  -1   7   1 5381.74 564.062  93
  -1   7   1 6151.72 708.287  80
  -1   7   1 6481.12 915.664  78
  -1   7   0 10707.8 860.752  63
   1  -7   0 11329.0 786.249  52
  -1   7   0 13272.6 811.699   3
   1  -7   0 11047.6 747.227  31
   1  -7   0 11619.3 707.268  10
   1  -7   0 11938.2 702.678   9
   1  -7   0 11710.4 693.092  11
  -1   7   0 8667.96 746.522  93
  -1   7   0 10567.8 708.211  71
  -1   7   0 10837.0 1056.37  78
  -1   7  -1-272.240 508.933  63
   1  -7   1 292.383 353.531  52
   1  -7   1 184.000 214.885  11
   1  -7   1 277.230 271.924  31
  -1   7  -1 113.091 370.050   3
   1  -7   1 381.075 229.471  10
   1  -7   1 194.916 235.849   9
  -1   7  -1-269.740 334.567  93
  -1   7  -1 317.728 340.084 102
  -1   7  -1-77.3500 747.838  78
  -1   7  -1-57.5433 252.404  71
   1  -7   2 9451.82 677.929  52
   1  -7   2 9891.54 683.431  42
  -1   7  -2 9695.60 800.197  63
  -1   7  -2 9316.20 712.304  93
  -1   7  -2 8541.85 723.182 102
  -1   7  -2 9187.07 710.458  96
   1  -7   2 10094.2 655.322  31
   1  -7   2 11071.0 648.212  11
   1  -7   2 10918.2 643.102  10
   1  -7   2 9990.75 656.573   9
  -1   7  -3 2093.27 314.816  47
   1  -7   3 1697.63 305.242  42
   1  -7   3 2407.89 256.601  11
  -1   7  -3 589.247 435.941  96
  -1   7  -3 539.409 412.774 102
  -1   7  -3 777.858 392.968  98
  -1   7  -4 12120.3 648.599  47
   1  -7   4 7126.13 614.285  54
   1  -7   4 9856.60 618.760  34
   1  -7   4 10675.8 600.061  22
   1  -7   4 11382.9 613.628  11
  -1   7  -4 5652.40 669.388  98
  -1   7  -4 7003.94 740.810  96
  -1   7  -4 8406.18 648.095  65
   1  -7   5 2383.79 294.231  22
   1  -7   5 2752.08 264.570   6
  -1   7  -5 2015.56 419.387  98
  -1   7  -5 2238.84 555.558  96
  -1   7  -5 1941.66 597.678  77
  -1   7  -5 2851.27 396.963  65
   1  -7   6 335.465 306.044  58
   1  -7   6 703.214 192.631   6
   1  -7   6 675.185 216.062  14
   1  -7   6 514.298 238.912  34
   1  -7   6 1044.96 248.981  22
  -1   7  -6 639.375 515.003  96
  -1   7  -6 746.968 343.850  65
  -1   7  -6 505.907 548.007  77
   1  -7   7 1357.52 239.069  22
   1  -7   7 1323.89 223.031  14
   1  -7   7 1141.77 242.267  26
  -1   7  -7 995.287 523.627  96
  -1   7  -7 564.251 605.918  77
  -1   7  -7 812.534 352.365  65
   1  -7   8 4498.04 345.384  16
   1  -7   8 4367.51 359.816  26
   1  -7   8 4399.09 348.539  14
   1  -7   9 2835.18 275.967  27
   1  -7   9 2453.62 268.237  26
   1  -7   9 1715.35 318.048  55
  -1   7  -9 1200.91 636.075  77
   1  -7  10 1045.03 209.883  41
   1  -7  10 897.774 246.921  55
  -1   7 -10 821.589 430.718  96
  -1   7 -10 954.293 573.889  77
  -1   7 -11 221.262 338.046  96
  -1   7 -11-33.7764 456.921  77
   1  -6 -12 206.921 330.170 100
  -1   6  12-58.8094 187.036  97
   1  -6 -11-282.480 437.379 103
  -1   6  11-16.8890 289.108  97
  -1   6  11 60.2374 446.157  80
   1  -6 -10 1548.43 222.495  49
  -1   6  10 202.067 330.768  97
   1  -6 -10-227.693 526.692 103
   1  -6 -10 18.9378 600.676  94
  -1   6  10 205.505 548.003  80
   1  -6  -9 1128.44 225.969  49
   1  -6  -9 541.705 564.230 103
  -1   6   9 373.786 361.010  97
  -1   6   9 809.080 499.000  88
   1  -6  -9 480.190 372.222  90
   1  -6  -9 950.990 688.291  94
  -1   6   9 1206.75 595.295  80
   1  -6  -8 6563.13 423.898  49
   1  -6  -8 5122.66 519.975  90
   1  -6  -8 4154.34 699.252 103
  -1   6   8 4987.31 658.812  88
  -1   6   8 4357.46 519.491  97
   1  -6  -7 225.799 220.654  49
  -1   6   7 33.6378 368.448  97
  -1   6   7 309.475 496.390  88
   1  -6  -6 5343.27 508.450  52
   1  -6  -6 5541.86 391.701  49
  -1   6   6 4010.13 606.079  88
  -1   6   6 4292.40 512.610  97
  -1   6   6 4526.48 800.811  78
   1  -6  -5 653.921 394.615  52
   1  -6  -5 749.131 355.227  59
   1  -6  -5 620.975 210.706  49
  -1   6   5 118.441 462.124  88
  -1   6   5 232.609 371.625  97
   1  -6  -5 801.942 216.729   1
   1  -6  -5 653.911 302.043  31
   1  -6  -4 18262.5 1089.38  59
   1  -6  -4 19709.8 1105.49  52
   1  -6  -4 21112.3 1023.62  10
   1  -6  -4 18961.2 1077.70  31
   1  -6  -4 19252.4 1031.34  33
   1  -6  -3 15177.1 937.642  30
   1  -6  -3 16274.9 879.852  10
   1  -6  -3 16276.7 907.810  33
   1  -6  -3 15316.0 935.070  31
  -1   6   3 14768.7 908.443   3
   1  -6  -3 13081.3 944.654  59
   1  -6  -3 13376.9 963.404  52
  -1   6   3 12625.8 1062.92  80
   1  -6  -2 19901.5 1192.90  59
   1  -6  -2 21305.7 1164.84  38
   1  -6  -2 19127.8 1128.94   9
   1  -6  -2 20769.1 1149.00  10
   1  -6  -2 22148.1 1174.34  33
  -1   6   2 20571.9 1181.01   3
   1  -6  -2 21216.9 1195.85  31
   1  -6  -2 20249.6 1196.40  30
  -1   6   2 17103.3 1179.38  97
  -1   6   2 18983.3 1170.94  93
  -1   6   2 19469.3 1291.01  80
  -1   6   2 21211.5 1418.43  78
   1  -6  -1 36044.2 2000.34  59
   1  -6  -1 43826.6 2022.14  31
   1  -6  -1 42595.8 1989.77  10
  -1   6   1 45452.5 2036.57   3
   1  -6  -1 40054.0 1976.27   9
   1  -6  -1 42096.6 2018.02  30
  -1   6   1 25340.7 1964.58 102
  -1   6   1 32186.0 1990.99  93
  -1   6   1 29432.0 1986.00  97
  -1   6   1 33271.5 2071.99  80
  -1   6   1 33989.6 2160.13  78
   1  -6   0 8959.05 625.666  59
  -1   6   0 8659.50 739.353  63
   1  -6   0 11311.9 659.773  30
   1  -6   0 11198.0 675.086  31
   1  -6   0 12090.2 614.335   9
  -1   6   0 13876.7 703.589   3
   1  -6   0 11854.7 620.921  10
  -1   6   0 6947.84 632.249  93
  -1   6   0 5329.16 614.308 102
  -1   6   0 7794.50 898.126  78
  -1   6  -1 1562.69 461.186  63
  -1   6  -1 2559.60 374.135   3
   1  -6   1 2126.21 319.044  31
   1  -6   1 2262.51 295.728  30
   1  -6   1 2512.27 240.555   9
   1  -6   1 2226.29 256.294  10
  -1   6  -1 1151.78 313.411  96
  -1   6  -1 1369.32 319.580  93
  -1   6  -1 1597.24 334.248 102
  -1   6  -1 1763.22 655.373  78
  -1   6  -2 4928.30 542.883  63
   1  -6   2 4817.45 427.553  52
   1  -6   2 4702.73 393.652  31
  -1   6  -2 5930.20 489.918   3
   1  -6   2 5021.92 370.250  10
   1  -6   2 4839.41 375.379   9
  -1   6  -2 4708.40 453.777 102
  -1   6  -2 3650.91 574.330 101
  -1   6  -2 3682.73 618.850  74
  -1   6  -2 5049.64 744.492  78
   1  -6   3 5336.76 410.345  10
   1  -6   3 5818.82 431.262   9
  -1   6  -3 8034.59 541.974   3
   1  -6   3 5864.31 410.493   5
   1  -6   3 5989.94 406.824  11
   1  -6   3 5590.55 445.120  42
  -1   6  -3 5554.04 581.475  63
  -1   6  -3 7441.75 454.723  47
  -1   6  -3 4696.99 703.137  74
  -1   6  -3 4853.17 617.409  77
  -1   6  -4 1295.51 285.003  47
   1  -6   4 742.960 238.104  42
   1  -6   4 1161.01 222.364  11
   1  -6   4 1282.80 245.224  34
  -1   6  -4 502.542 352.912  98
  -1   6  -4 319.318 371.164 102
  -1   6  -4 709.498 654.483  74
  -1   6  -4 420.857 471.964  77
   1  -6   5 3320.10 262.058   6
   1  -6   5 2785.85 273.144  11
   1  -6   5 2377.90 281.948  34
   1  -6   5 2625.32 268.455  22
  -1   6  -5 1068.47 392.060  98
  -1   6  -5 1606.33 516.668  96
  -1   6  -5 1535.18 544.899  77
  -1   6  -5 1884.56 361.671  65
   1  -6   6 3743.15 411.196  58
   1  -6   6 4986.74 386.652  22
   1  -6   6 6169.86 363.269   6
   1  -6   6 5489.92 371.201  14
  -1   6  -6 3801.61 581.588  96
  -1   6  -6 3128.87 476.144  98
  -1   6  -6 4495.59 468.987  65
  -1   6  -6 3834.92 648.404  77
   1  -6   7 226.573 201.449  14
   1  -6   7 351.177 199.706   6
   1  -6   7 262.039 217.637  22
   1  -6   7 245.436 230.717  26
  -1   6  -7 37.1105 493.767  96
  -1   6  -7-18.6635 341.135  65
  -1   6  -7 51.0265 573.629  77
   1  -6   8 120.794 230.588  16
   1  -6   8 274.383 226.959  26
   1  -6   8 14.3926 206.878  14
  -1   6  -8 57.5678 487.579  96
  -1   6  -8 118.025 336.994  65
  -1   6  -8-406.526 585.250  77
   1  -6   9 157.282 316.631  55
   1  -6   9 443.076 235.767  26
   1  -6   9 390.320 239.329  27
   1  -6   9 522.862 213.842  16
  -1   6  -9-337.954 477.902  96
   1  -6  10 736.133 239.098  27
   1  -6  10 112.521 275.799  55
   1  -6  10 55.3145 312.094  69
  -1   6 -10 159.703 588.448  77
   1  -6  11 56.3155 205.120  41
  -1   6 -11 486.984 391.315  96
  -1   6 -11 489.499 547.159  77
   1  -6  11 396.541 278.644  69
  -1   6 -12 147.022 421.573  77
  -1   5  12 427.634 245.226  97
  -1   5  12 472.862 337.604  80
   1  -5 -11 540.976 202.007  49
  -1   5  11-130.003 320.273  97
   1  -5 -11 131.371 512.809 103
  -1   5  11 77.7470 472.174  80
   1  -5 -10 1895.00 260.706  49
  -1   5  10 949.844 514.149  88
  -1   5   9 5857.32 690.897  88
   1  -5  -9 4827.67 795.706  94
   1  -5  -9 6018.49 533.905  90
   1  -5  -9 3916.50 722.624 103
   1  -5  -8 612.067 382.725  90
   1  -5  -8-106.638 593.388 103
  -1   5   8 750.219 538.763  88
   1  -5  -7 419.112 390.164  90
  -1   5   7 285.337 520.729  88
   1  -5  -6 995.993 345.827  52
  -1   5   6 898.216 214.821  45
   1  -5  -6 1122.50 394.128  59
   1  -5  -6 812.752 282.251  31
  -1   5   6 690.713 481.616  88
   1  -5  -6 1178.33 383.966  79
  -1   5   6 1420.40 570.162  82
  -1   5   5 3968.58 308.743  53
   1  -5  -5 4555.13 459.528  59
   1  -5  -5 4083.06 458.942  52
  -1   5   5 4425.44 329.122  45
   1  -5  -5 3845.64 323.348   1
   1  -5  -5 3725.04 402.722  31
  -1   5   5 4065.67 535.445  88
  -1   5   5 3664.43 587.346  82
   1  -5  -4 339.828 263.302  38
  -1   5   4 199.094 172.229  53
  -1   5   4 336.486 190.064  45
   1  -5  -4 317.279 355.795  59
   1  -5  -4 451.138 313.597  30
  -1   5   4 597.712 212.656   4
   1  -5  -4 666.129 301.839  31
  -1   5   4 281.165 311.730  97
  -1   5   4 443.332 395.787  88
  -1   5   4 377.070 470.753  82
   1  -5  -3 410.113 260.662  38
   1  -5  -3-5.80576 332.076  59
   1  -5  -3 178.857 169.749  10
   1  -5  -3 452.296 307.055  30
  -1   5   3 633.898 212.081   3
  -1   5   3 563.578 189.720   4
   1  -5  -3 320.014 310.405  31
   1  -5  -3 182.400 268.609  33
   1  -5  -3 201.402 125.635   9
  -1   5   3 192.766 285.604  97
  -1   5   3 684.629 352.614  88
   1  -5  -2 982.767 233.907  38
   1  -5  -2 721.240 336.552  59
  -1   5   2 859.891 230.700   3
   1  -5  -2 576.226 307.606  30
   1  -5  -2 985.295 314.235  31
   1  -5  -2 1148.15 322.517  33
   1  -5  -2 1035.96 198.642  10
   1  -5  -2 1013.80 166.542   9
  -1   5   2 875.696 167.375   4
  -1   5   2 451.351 297.278  88
  -1   5   2 692.888 254.427  93
  -1   5   2 589.603 288.518  97
  -1   5   2 462.905 405.995  82
   1  -5  -1 38269.1 1924.73  38
   1  -5  -1 41640.5 1926.85  10
   1  -5  -1 39680.9 1916.88   9
   1  -5  -1 36798.3 1951.64  31
   1  -5  -1 38595.9 1948.45  30
  -1   5   1 39140.5 1947.85   3
   1  -5  -1 34648.1 1893.51  12
  -1   5   1 30689.3 1932.62  97
  -1   5   1 27312.6 1905.07 102
  -1   5   1 31278.4 1923.91  93
  -1   5   1 33145.8 2001.09  80
  -1   5   1 32816.9 1911.13  71
   1  -5   0 2476.55 328.011  59
   1  -5   0 3407.38 268.006  38
   1  -5   0 4391.68 275.046  10
   1  -5   0 3665.34 327.098  30
   1  -5   0 4261.49 340.905  31
  -1   5   0 5401.13 355.319   3
   1  -5   0 4512.69 262.142   9
  -1   5   0 1573.07 305.162 101
  -1   5   0 1468.64 305.497  97
  -1   5   0 1670.70 272.591  96
  -1   5   0 1978.96 309.866  93
  -1   5   0 1017.72 279.778 102
  -1   5   0 2199.53 416.208  77
  -1   5   0 2133.06 629.290  78
  -1   5   0 2432.79 258.528  71
   1  -5   0 1527.36 252.094  86
  -1   5   0 2069.40 459.204  80
   1  -5   1 39372.8 2330.99  59
   1  -5   1 47814.7 2352.78  30
  -1   5  -1 57683.1 2395.19   3
   1  -5   1 48455.4 2337.63  10
   1  -5   1 50303.7 2358.72  31
  -1   5  -1 38307.8 2349.05 102
  -1   5  -1 40925.4 2373.71 101
  -1   5  -1 40055.5 2344.77  93
   1  -5   1 35271.0 2317.80  85
  -1   5  -1 40947.5 2452.05  78
  -1   5  -1 41125.3 2392.87  77
  -1   5  -1 37030.8 2412.79  74
  -1   5  -1 47867.0 2344.75  71
   1  -5   2 21676.7 1233.84  31
   1  -5   2 21016.3 1211.88  10
   1  -5   2 22253.0 1211.15  11
  -1   5  -2 22252.9 1270.23   3
   1  -5   2 20339.4 1217.45  30
  -1   5  -2 23210.6 1256.15 102
  -1   5  -2 22733.2 1315.12 101
  -1   5  -2 21624.5 1238.53  93
  -1   5  -2 20245.4 1343.28  74
  -1   5  -2 21730.6 1228.49  71
  -1   5  -2 22009.7 1378.64  78
  -1   5  -2 22285.8 1319.74  77
  -1   5  -3 20338.5 1004.92  47
   1  -5   3 17228.4 988.197  11
   1  -5   3 17064.5 988.970  10
   1  -5   3 19365.7 997.257   5
  -1   5  -3 20841.7 1067.99   3
   1  -5   3 16554.1 990.772  31
   1  -5   3 16147.3 997.443   9
  -1   5  -3 15232.1 1039.06 102
  -1   5  -3 15997.7 1025.06  98
  -1   5  -3 17593.7 1140.59 101
  -1   5  -3 15947.5 1050.45  99
  -1   5  -3 16651.2 1111.56  77
  -1   5  -4 15427.5 739.301  47
   1  -5   4 11721.3 706.067  42
   1  -5   4 10506.6 696.003   5
   1  -5   4 10808.9 707.195   9
  -1   5  -4 12250.3 767.392  98
  -1   5  -4 12401.1 787.376 102
  -1   5  -4 14485.6 983.843  74
  -1   5  -4 12375.3 859.648  77
   1  -5   5 4755.12 391.142  36
   1  -5   5 5416.49 371.386  11
   1  -5   5 4899.66 379.867  34
   1  -5   5 6343.87 368.125   6
   1  -5   5 5382.40 367.479  22
  -1   5  -5 4341.12 584.091  77
  -1   5  -5 4237.45 431.737  65
  -1   5  -5 4715.62 741.992  74
   1  -5   6 4885.92 439.421  58
   1  -5   6 6267.97 423.819  22
   1  -5   6 7512.60 426.143  14
   1  -5   6 5421.54 454.344  36
   1  -5   6 7699.87 422.409   6
  -1   5  -6 4074.49 495.505  98
  -1   5  -6 4395.12 599.487  96
  -1   5  -6 5316.81 685.240  77
  -1   5  -6 5884.02 494.645  65
   1  -5   7 700.060 217.773  22
   1  -5   7 519.975 208.244  14
   1  -5   7 562.747 232.203  26
   1  -5   7 695.618 208.990   6
   1  -5   7 481.434 289.110  36
  -1   5  -7 380.902 475.326  96
  -1   5  -7-112.881 588.153  77
  -1   5  -7 447.962 341.156  65
   1  -5   8 1258.88 243.993  14
   1  -5   8 1307.45 314.523  36
   1  -5   8 1376.04 261.898  26
   1  -5   8 1545.95 264.276  16
  -1   5  -8 1094.55 498.704  96
  -1   5  -8 615.831 626.709  77
  -1   5  -8 1504.81 369.242  65
   1  -5   9 252.568 318.018  55
   1  -5   9 629.503 306.526  36
   1  -5   9 252.789 232.284  26
   1  -5   9 378.874 224.291  16
   1  -5   9 111.762 242.080  27
  -1   5  -9 108.461 459.461  96
   1  -5   9-99.0743 327.004  68
  -1   5  -9-229.103 606.320  77
   1  -5  10 3080.72 397.957  55
   1  -5  10 3699.67 397.694  36
   1  -5  10 5540.20 360.401  16
   1  -5  10 5242.38 382.087  27
  -1   5 -10 2228.34 521.197  96
   1  -5  10 2266.28 414.796  68
   1  -5  11 453.654 242.979  41
   1  -5  11 115.640 237.515  27
  -1   5 -11 134.655 405.109  96
   1  -5  11 75.8543 299.271  68
  -1   5 -11-183.410 570.728  77
   1  -5  12 153.400 263.599  69
   1  -5  12-42.8369 231.105  68
  -1   4  13 184.074 171.145  97
   1  -4 -12 56.9010 180.040  49
  -1   4  12-307.561 274.298  97
  -1   4  12-145.203 360.459  80
   1  -4 -11-32.7957 214.915  49
   1  -4 -11 76.5556 569.555 103
   1  -4 -11 183.947 508.544  75
  -1   4  11-205.417 494.531  80
  -1   4  10 233.504 227.008  60
   1  -4 -10 707.138 622.344 103
   1  -4 -10 527.293 500.166  75
   1  -4  -9 2305.68 651.346 103
   1  -4  -9 2151.26 706.456  94
  -1   4   9 1927.44 579.415  88
   1  -4  -9 2199.55 426.288  90
   1  -4  -9 1856.39 516.568  75
  -1   4   8 1398.09 208.530  45
  -1   4   8 908.286 262.950  60
   1  -4  -8 473.111 636.791  94
  -1   4   8 988.452 542.567  88
   1  -4  -8 799.090 646.918 103
   1  -4  -8 1147.66 400.735  90
  -1   4   7 751.144 255.718  60
  -1   4   7 766.712 195.414  45
   1  -4  -7 560.188 375.391  90
  -1   4   7 357.136 498.303  88
  -1   4   7 220.374 507.179  82
  -1   4   6 1120.74 207.476  45
  -1   4   6 945.182 249.729  60
   1  -4  -6 1140.44 327.281  52
   1  -4  -6 1374.29 374.754  59
   1  -4  -6 1177.66 262.660  31
   1  -4  -6 1573.54 240.838   1
  -1   4   6 813.121 457.702  88
  -1   4   6 1035.60 469.183  82
   1  -4  -6 1260.83 354.228  79
   1  -4  -5 1216.41 339.901  52
   1  -4  -5 818.903 282.470  38
  -1   4   5 889.783 187.399  45
  -1   4   5 800.318 189.496  53
  -1   4   5 882.115 230.241  60
   1  -4  -5 635.141 350.685  59
   1  -4  -5 957.180 205.719   1
   1  -4  -5 1052.09 267.777  31
  -1   4   5 681.038 419.733  88
  -1   4   5 849.336 471.798  82
   1  -4  -4 11630.9 653.776  10
   1  -4  -4 11227.1 730.354  30
   1  -4  -4 11248.4 719.704  31
  -1   4   4 12013.2 681.689   4
  -1   4   4 10171.7 663.358  60
   1  -4  -4 12127.1 704.220  38
   1  -4  -4 10577.0 753.160  59
  -1   4   4 10719.4 649.017  53
  -1   4   4 11639.2 656.995  45
  -1   4   3 5545.66 338.017  50
   1  -4  -3 6392.02 412.727  38
   1  -4  -3 4683.83 478.806  59
  -1   4   3 5676.38 361.998  45
  -1   4   3 7888.62 392.103   4
   1  -4  -3 5915.11 412.067  33
   1  -4  -3 6165.81 431.093  31
   1  -4  -3 5971.01 452.151  30
  -1   4   3 3526.00 488.902  88
  -1   4   3 2667.66 400.136 105
  -1   4   3 4493.51 557.196  82
  -1   4   2 12081.6 685.178  53
  -1   4   2 13200.5 693.183  45
   1  -4  -2 13159.6 722.467  38
  -1   4   2 12799.6 674.529  50
   1  -4  -2 13382.2 736.735  33
   1  -4  -2 14126.9 747.638  30
  -1   4   2 13540.0 701.033   4
  -1   4   2 12763.0 714.486   3
   1  -4  -2 11419.8 729.247  20
  -1   4   2 9724.98 679.627 102
  -1   4   2 10943.5 720.778 105
  -1   4   2 10937.6 732.805  97
  -1   4   2 10763.0 766.366  88
  -1   4   2 11144.8 810.929  82
   1  -4  -1 23668.8 1396.83  49
   1  -4  -1 27160.3 1414.88  56
   1  -4  -1 29981.4 1432.07  38
   1  -4  -1 26222.8 1402.71  12
   1  -4  -1 25941.3 1405.66  21
   1  -4  -1 28294.1 1445.53  30
  -1   4   1 27308.4 1440.30   3
   1  -4  -1 28155.6 1435.09  20
   1  -4  -1 25827.8 1394.11   8
  -1   4   1 25759.2 1405.90  96
  -1   4   1 27623.3 1434.58  93
  -1   4   1 27340.5 1449.56  97
  -1   4   1 23834.6 1439.97  88
  -1   4   1 25764.2 1417.88 102
  -1   4   1 25162.3 1426.66 101
   1  -4  -1 22527.8 1404.49  86
  -1   4   1 28658.1 1517.92  80
  -1   4   1 24560.5 1479.13  82
   1  -4   0 35038.3 1673.29  38
   1  -4   0 30467.5 1651.41  56
   1  -4   0 27294.1 1639.19  49
   1  -4   0 32164.6 1646.15  18
   1  -4   0 38075.8 1680.24  20
  -1   4   0 37998.0 1702.56   3
   1  -4   0 37675.0 1688.36  30
  -1   4   0 31362.8 1680.10  93
  -1   4   0 31356.6 1690.60  97
  -1   4   0 30541.6 1687.30 101
  -1   4   0 31168.6 1675.41 102
   1  -4   0 27324.1 1658.68  86
   1  -4   0 24709.8 1649.24  85
  -1   4   0 30482.2 1736.07  77
  -1   4   0 34666.0 1676.44  71
  -1   4   0 33205.3 1802.79  78
  -1   4   0 30802.4 1740.80  80
  -1   4  -1 4524.12 488.698  63
   1  -4   1 5871.20 343.197  38
   1  -4   1 6465.18 361.929  10
   1  -4   1 6491.99 366.877  30
   1  -4   1 6150.65 362.836   9
  -1   4  -1 6036.80 410.346   3
   1  -4   1 6095.94 322.901  25
   1  -4   1 5814.50 354.936  20
  -1   4  -1 4358.69 417.365 101
  -1   4  -1 4436.23 390.902  93
  -1   4  -1 3994.72 388.613 102
  -1   4  -1 4582.66 506.825  74
  -1   4  -1 5213.98 368.605  71
  -1   4  -1 5146.02 487.612  77
   1  -4   1 4146.39 326.922  69
  -1   4  -1 4362.86 627.811  78
   1  -4   2 11673.0 692.628  38
  -1   4  -2 14135.5 829.712  63
  -1   4  -2 12119.3 704.456  64
   1  -4   2 13250.6 709.719  20
   1  -4   2 13088.6 720.057  10
   1  -4   2 12737.1 719.482  30
   1  -4   2 10747.5 699.396  36
  -1   4  -2 14242.5 770.338   3
   1  -4   2 12131.1 691.151   4
   1  -4   2 13073.3 720.823   9
  -1   4  -2 13819.1 806.366 101
  -1   4  -2 13171.2 751.397  93
  -1   4  -2 13212.9 783.997  99
  -1   4  -2 13519.8 758.109 102
  -1   4  -2 14131.8 738.027  71
  -1   4  -2 13301.4 856.218  74
  -1   4  -2 13170.1 914.252  78
  -1   4  -2 14394.5 834.701  77
  -1   4  -3 25757.8 1448.43  63
  -1   4  -3 24953.5 1377.42  64
   1  -4   3 23862.5 1372.47  36
   1  -4   3 24811.1 1382.90   9
   1  -4   3 24204.6 1378.24  10
   1  -4   3 24836.9 1378.64  11
   1  -4   3 25091.7 1387.98   5
  -1   4  -3 25430.6 1425.95   3
   1  -4   3 24824.7 1386.19  31
  -1   4  -3 26282.2 1440.53  99
  -1   4  -3 25686.0 1410.15  98
  -1   4  -3 26115.1 1417.92 102
  -1   4  -3 28427.2 1487.39 101
  -1   4  -3 25270.2 1474.58  77
  -1   4  -3 26228.2 1519.12  74
  -1   4  -4 3748.65 288.877  47
  -1   4  -4 3380.96 393.448  63
   1  -4   4 1997.87 219.131  10
   1  -4   4 2144.01 231.345   5
   1  -4   4 2900.45 262.198  36
   1  -4   4 2215.87 229.942  11
  -1   4  -4 4022.20 406.739  99
  -1   4  -4 3406.40 514.822 101
  -1   4  -4 3803.83 343.213  98
  -1   4  -4 3956.37 354.256 102
  -1   4  -4 3860.35 463.988  77
   1  -4   5 1166.71 170.472  11
   1  -4   5 1201.59 184.514   6
   1  -4   5 1205.01 192.917  34
   1  -4   5 1373.86 189.478  22
  -1   4  -5 1553.14 297.310  98
  -1   4  -5 1044.38 448.192 104
  -1   4  -5 1385.79 270.105  65
  -1   4  -5 893.416 528.471  74
  -1   4  -5 1412.78 451.251  77
   1  -4   6 4635.25 395.906  58
   1  -4   6 6080.24 393.525  22
   1  -4   6 6429.44 378.491   6
   1  -4   6 5772.51 428.947  36
  -1   4  -6 4263.15 442.270  98
  -1   4  -6 5836.47 716.976  74
  -1   4  -6 5950.63 657.501  77
  -1   4  -6 5348.36 451.831  65
  -1   4  -7 19310.6 1057.19  44
   1  -4   7 21553.1 1030.61   6
   1  -4   7 17881.4 1059.43  36
   1  -4   7 19842.9 1033.98  26
   1  -4   7 19633.0 1025.64  14
  -1   4  -7 10766.6 1097.64  96
  -1   4  -7 10989.1 1191.33 104
  -1   4  -7 13452.4 1241.53  77
  -1   4  -7 15398.2 1059.15  65
  -1   4  -8 396.712 308.855  44
   1  -4   8 539.715 234.136  26
   1  -4   8 846.076 223.643  14
   1  -4   8 849.291 234.114  16
  -1   4  -8 32.4015 459.942  96
  -1   4  -8 210.600 616.082  77
  -1   4  -9 8745.24 569.145  44
   1  -4   9 6454.78 555.021  55
   1  -4   9 8300.77 525.010  26
   1  -4   9 8587.52 535.186  27
   1  -4   9 9124.49 524.354  16
   1  -4   9 7580.89 567.155  36
  -1   4  -9 5987.85 666.773  96
  -1   4  -9 7617.04 877.824  77
   1  -4   9 4539.97 568.144  70
  -1   4 -10-347.247 384.922  64
   1  -4  10 126.594 255.130  41
   1  -4  10 404.564 298.653  36
   1  -4  10-77.9742 243.934  16
   1  -4  10 380.889 262.698  27
  -1   4 -10-50.2629 436.705  96
  -1   4 -10-191.479 608.754  77
   1  -4  11 7706.85 452.292  27
   1  -4  11 5776.42 476.703  36
   1  -4  11 5906.73 447.128  41
  -1   4 -11 5376.09 513.672  64
   1  -4  11 3171.91 491.166  68
  -1   4 -11 3684.09 731.743  77
   1  -4  12 226.860 232.829  41
  -1   4 -12-239.269 547.318  77
   1  -4  12-164.734 287.347  68
   1  -4  13 906.023 241.005  69
  -1   4 -13 1150.42 461.201  77
  -1   3  13 1612.26 229.334  97
   1  -3 -12 536.887 204.174  49
   1  -3 -12 132.702 509.025  75
  -1   3  12 288.541 358.654  80
  -1   3  11-136.638 208.746  60
   1  -3 -11-148.622 554.885  75
  -1   3  11-173.751 353.436  70
  -1   3  10 739.876 250.258  60
  -1   3  10 809.548 270.844  51
   1  -3 -10 414.774 624.806 103
  -1   3  10 620.275 514.375  88
  -1   3  10 737.449 379.833  70
  -1   3   9-99.8129 256.640  60
  -1   3   9 348.338 527.633  88
   1  -3  -9 635.544 634.377 103
  -1   3   9 252.140 364.546  70
   1  -3  -9 602.754 511.438  75
  -1   3   8 1139.83 284.887  60
  -1   3   8 1406.95 301.096  51
  -1   3   8 1504.73 202.987  45
  -1   3   8 919.273 528.472  88
   1  -3  -8 1422.02 638.694  94
   1  -3  -8 588.749 620.629 103
   1  -3  -8 1034.08 410.285  90
  -1   3   7-13.9783 171.049  45
  -1   3   7 93.2721 265.558  51
  -1   3   7 117.760 266.463  60
  -1   3   7 31.7944 207.035  28
   1  -3  -7 116.729 354.897  90
  -1   3   7 604.726 471.492  88
  -1   3   7 11.3795 453.853  82
  -1   3   6 126.926 244.764  51
  -1   3   6 521.836 245.944  60
   1  -3  -6 277.154 245.961  38
   1  -3  -6 240.923 311.677  59
  -1   3   6 262.328 167.708  45
  -1   3   6 528.759 196.611  28
  -1   3   6-8.59172 407.411  88
   1  -3  -6 193.112 322.973  90
  -1   3   6 766.470 442.979  82
   1  -3  -5 1802.85 296.858  38
   1  -3  -5 1647.03 372.730  59
  -1   3   5 2140.59 273.652  60
  -1   3   5 2298.93 221.009  45
  -1   3   5 2247.91 274.357  51
  -1   3   5 2529.92 205.861  21
   1  -3  -5 2572.42 316.096  30
   1  -3  -5 2427.55 296.687  31
   1  -3  -5 3317.25 252.509   1
  -1   3   5 2674.65 238.749  28
  -1   3   5 1753.44 429.561  88
  -1   3   5 1821.63 439.567  82
   1  -3  -4 5189.44 420.347  31
  -1   3   4 5439.33 343.558  32
   1  -3  -4 5575.61 362.074   1
  -1   3   4 5773.01 362.674  28
   1  -3  -4 4553.17 449.538  30
  -1   3   4 5748.40 360.874  45
   1  -3  -4 5266.48 482.164  59
  -1   3   4 5806.83 386.997  51
   1  -3  -4 6276.51 420.479  38
  -1   3   4 5436.62 532.674  82
  -1   3   3 36383.5 1945.05  53
  -1   3   3 37389.3 1952.71  45
  -1   3   3 34974.1 1952.50  60
   1  -3  -3 41450.2 1976.33  38
   1  -3  -3 36008.8 1956.92  33
  -1   3   3 37379.8 1971.53   7
   1  -3  -3 36697.6 1980.64  30
  -1   3   3 41064.4 1980.67  13
  -1   3   3 35522.8 1929.54  18
   1  -3  -3 36335.3 1977.11  20
  -1   3   3 33591.3 1937.44  29
  -1   3   3 33996.0 1949.42  24
  -1   3   3 35333.9 2059.43  89
  -1   3   3 34570.0 2032.49  82
  -1   3   2 1624.46 148.230  50
  -1   3   2 1394.71 129.246  57
  -1   3   2 1410.20 163.825  53
  -1   3   2 1091.18 185.021  60
   1  -3  -2 1284.32 198.573  56
  -1   3   2 2820.68 211.565  13
   1  -3  -2 2518.63 232.404  30
   1  -3  -2 2282.22 253.535  33
  -1   3   2 3154.35 203.564   4
   1  -3  -2 2642.59 230.486  20
   1  -3  -2 2782.15 207.426  17
  -1   3   2 3042.57 211.003   3
   1  -3  -2 2796.06 190.420  19
  -1   3   2 1918.65 148.808  24
  -1   3   2 555.518 318.615  88
  -1   3   2 629.102 248.012 105
  -1   3   2 603.811 142.189 102
  -1   3   2 891.356 444.652  89
  -1   3   2 730.411 360.503  82
   1  -3  -1 35411.8 2047.01  56
  -1   3   1 39536.5 2046.72  45
  -1   3   1 38487.6 2036.66  50
   1  -3  -1 40131.6 2044.84  19
  -1   3   1 40017.8 2064.45   3
   1  -3  -1 42560.1 2062.48  20
   1  -3  -1 41382.8 2051.29   2
   1  -3  -1 43662.0 2064.94  30
   1  -3  -1 38415.7 2030.29   8
   1  -3  -1 40060.1 2037.85  12
  -1   3   1 45894.9 2056.23   4
   1  -3  -1 40433.3 2046.31  35
   1  -3  -1 39369.3 2039.76  21
  -1   3   1 32627.5 2064.16 105
  -1   3   1 32667.4 2069.54  88
  -1   3   1 33170.1 2064.68  97
  -1   3   1 34939.2 2044.70 102
  -1   3   1 31754.5 2057.33 101
  -1   3   1 32260.6 2035.32  70
  -1   3   1 37450.4 2037.44  73
  -1   3   1 32706.2 2092.12  82
   1  -3   0 53687.6 3002.36  56
   1  -3   0 52008.7 2993.01  49
   1  -3   0 63237.8 3016.05   7
   1  -3   0 62558.5 3018.00   2
   1  -3   0 59509.2 2993.73  25
   1  -3   0 57720.3 3000.98  35
   1  -3   0 60965.0 2996.39  18
  -1   3   0 59389.4 3028.41   3
   1  -3   0 64382.4 3017.08  20
  -1   3   0 52501.2 3008.83  96
  -1   3   0 50327.7 3021.28 101
  -1   3   0 53753.1 3028.52  97
  -1   3   0 51192.8 3011.70 102
  -1   3   0 51357.5 3016.73  93
  -1   3   0 51987.8 3057.50  77
  -1   3   0 51549.4 3083.44  78
  -1   3   0 57753.9 3009.79  73
   1  -3   0 49430.4 2999.61  85
  -1   3   0 53891.3 3058.65  80
  -1   3   0 55449.9 3015.32  71
  -1   3  -1 2150.72 189.876  64
  -1   3  -1 2743.37 376.840  63
   1  -3   1 2853.05 193.836  20
   1  -3   1 2832.30 197.476   7
   1  -3   1 1968.86 148.894  29
   1  -3   1 2662.47 207.233   2
   1  -3   1 2075.11 165.606  36
   1  -3   1 2679.25 181.353   4
   1  -3   1 2404.95 143.175  23
   1  -3   1 2475.52 153.997  35
   1  -3   1 2815.32 167.190  13
  -1   3  -1 2306.06 277.527 101
  -1   3  -1 2607.68 312.503  99
  -1   3  -1 2673.74 262.092  93
  -1   3  -1 2764.80 256.766 102
  -1   3  -1 2758.75 222.625  71
  -1   3  -1 3027.34 233.587  73
  -1   3  -1 2764.21 523.367  78
  -1   3  -1 2356.56 371.144  77
  -1   3  -1 2908.40 383.510  74
  -1   3  -2 5209.37 349.236  64
  -1   3  -2 5616.62 484.119  63
   1  -3   2 5264.69 313.596  38
   1  -3   2 5437.93 321.784  20
   1  -3   2 5564.07 342.017  10
   1  -3   2 5218.69 342.477   2
   1  -3   2 5325.66 305.296  13
   1  -3   2 5864.66 328.734   7
  -1   3  -2 5689.00 428.620 101
  -1   3  -2 5948.22 444.930  99
  -1   3  -2 5529.17 391.937 102
  -1   3  -2 5424.07 384.208  93
  -1   3  -2 5502.50 381.393  73
  -1   3  -2 5094.85 595.246  78
  -1   3  -2 6033.68 482.603  77
  -1   3  -2 5590.78 359.604  71
  -1   3  -2 5431.22 507.991  74
  -1   3  -3 2545.11 239.713  47
  -1   3  -3 2131.57 384.838  63
   1  -3   3 2625.27 205.363   9
   1  -3   3 2455.18 200.303  10
  -1   3  -3 2702.05 282.409   3
   1  -3   3 2969.03 231.937   5
   1  -3   3 2670.53 176.737  30
   1  -3   3 2565.26 206.551  11
   1  -3   3 2674.38 185.245   7
  -1   3  -3 2059.99 379.700 104
  -1   3  -3 1881.14 286.144 102
  -1   3  -3 2191.50 290.024  98
  -1   3  -3 2408.29 351.190 101
  -1   3  -3 2395.57 317.621 106
  -1   3  -3 2165.75 438.047  74
  -1   3  -3 2183.71 395.867  77
  -1   3  -3 2838.06 284.694  73
  -1   3  -4 127730. 7278.18  63
   1  -3   4 146282. 7248.43   7
   1  -3   4 139065. 7258.90  11
   1  -3   4 147024. 7265.05   5
   1  -3   4 141758. 7255.82  10
   1  -3   4 142864. 7264.44   9
  -1   3  -4 123658. 7294.51 106
  -1   3  -4 119436. 7277.21 102
  -1   3  -4 117682. 7296.01 104
  -1   3  -4 128793. 7328.61 101
  -1   3  -4 119020. 7271.27  98
  -1   3  -4 132984. 7266.34  65
  -1   3  -4 120652. 7331.36  74
  -1   3  -5 888.391 320.554  63
   1  -3   5 145.875 165.978   6
   1  -3   5 593.212 165.603  34
   1  -3   5 353.023 158.364  22
   1  -3   5 198.758 145.878  11
  -1   3  -5 2414.05 468.841 100
  -1   3  -5 2296.10 267.344  98
  -1   3  -5 2493.62 447.377 104
  -1   3  -5 2827.40 353.037 106
  -1   3  -6 5589.21 418.213  44
   1  -3   6 6606.97 378.226   6
   1  -3   6 6435.59 385.980  22
   1  -3   6 7844.12 391.469   1
   1  -3   6 6719.48 380.221  14
  -1   3  -6 2911.41 585.590 104
  -1   3  -6 3207.09 411.782  98
  -1   3  -6 2756.74 562.454 100
  -1   3  -6 3914.18 492.936  96
  -1   3  -6 4976.00 425.921  65
  -1   3  -6 3635.39 611.809  74
  -1   3  -7 27557.5 1519.69  44
   1  -3   7 28345.2 1496.27  14
   1  -3   7 28328.0 1499.00  26
   1  -3   7 26256.5 1493.77  22
   1  -3   7 31933.9 1506.65   1
  -1   3  -7 19997.9 1621.57 104
  -1   3  -7 20240.3 1552.89  96
  -1   3  -7 25034.5 1520.92  65
   1  -3   8 8837.55 643.098  55
  -1   3  -8 10731.4 667.076  44
   1  -3   8 10204.8 614.372  14
   1  -3   8 10738.8 618.764  16
   1  -3   8 10020.4 616.873  26
  -1   3  -8 8851.47 889.291 104
  -1   3  -8 8319.90 731.452  96
  -1   3  -9 4017.71 403.235  44
   1  -3   9 3385.99 344.484  27
   1  -3   9 3144.28 317.880  16
   1  -3   9 3401.45 385.594  36
  -1   3  -9 3156.14 736.521 104
  -1   3  -9 2534.49 496.180  96
   1  -3  10 502.510 278.207  27
   1  -3  10 63.4537 236.847  16
   1  -3  10 371.403 228.339  17
   1  -3  10-124.847 299.417  36
   1  -3  10 151.574 254.904  41
  -1   3 -10 671.195 643.430  77
   1  -3  11 35.2047 277.192  27
   1  -3  11-54.2661 296.715  36
   1  -3  11 76.8807 237.481  17
  -1   3 -11 95.7391 388.575  64
   1  -3  11 198.661 264.389  41
   1  -3  11 85.4000 337.739  70
   1  -3  12 3866.89 371.075  36
  -1   3 -12 3623.94 432.271  64
   1  -3  12 4656.61 345.421  41
   1  -3  12 1946.14 391.884  68
   1  -3  12 2008.94 389.155  70
  -1   3 -12 2811.97 637.235  77
  -1   3 -13 350.762 281.247  64
   1  -3  13 31.8774 253.255  70
  -1   3 -13 477.365 466.979  77
   1  -3  13 175.530 253.713  69
   1  -3  13 5.32981 249.386  68
  -1   2  13-154.628 220.857  97
  -1   2  12 2268.16 379.755  70
   1  -2 -12 2573.40 594.938  75
  -1   2  11 1114.55 238.137  60
  -1   2  11 1196.22 260.917  51
   1  -2 -11 309.680 591.987 103
  -1   2  11 953.873 383.072  70
   1  -2 -11 647.527 593.403  75
  -1   2  11 1053.97 350.094  68
  -1   2  10 5911.73 434.865  51
  -1   2  10 5366.40 417.849  60
  -1   2  10 6765.89 454.822  36
   1  -2 -10 2347.89 575.894 104
   1  -2 -10 2635.48 718.368 103
  -1   2  10 2777.14 592.922  88
   1  -2 -10 4829.87 697.705  75
  -1   2   9 5915.02 450.840  51
  -1   2   9 5371.06 441.658  60
  -1   2   9 6370.01 447.565  36
   1  -2  -9 2500.77 586.651 104
  -1   2   9 3349.03 622.354  88
   1  -2  -9 2667.95 712.166 103
   1  -2  -9 3986.97 642.338  75
  -1   2   8 18053.2 991.832  51
  -1   2   8 16154.2 935.131  45
  -1   2   8 16235.4 982.499  60
  -1   2   8 18983.1 961.352  19
   1  -2  -8 14689.3 1028.96  90
  -1   2   8 12703.4 1109.12  88
   1  -2  -8 12002.6 1159.15 103
  -1   2   7 10572.3 639.987  45
  -1   2   7 11584.5 698.557  51
  -1   2   7 12819.1 665.864  19
  -1   2   7 12419.0 668.300  28
  -1   2   7 8567.33 793.441  88
   1  -2  -7 9458.91 724.856  90
  -1   2   7 9037.03 810.133  82
   1  -2  -7 8977.94 693.297  84
   1  -2  -6 226.351 299.672  59
  -1   2   6 719.614 269.182  51
   1  -2  -6 755.703 236.502  38
  -1   2   6 831.158 173.071  21
  -1   2   6 753.204 213.205  28
  -1   2   6 412.436 207.564  19
   1  -2  -6 891.269 305.177  90
  -1   2   6 762.374 409.553  88
  -1   2   6 867.032 377.263  82
  -1   2   5 3481.78 285.345  28
   1  -2  -5 3391.74 324.234  30
   1  -2  -5 2863.51 260.296   6
  -1   2   5 2809.98 241.326  12
   1  -2  -5 3459.79 294.983  31
  -1   2   5 3152.24 251.439  21
  -1   2   5 3036.21 282.485  19
  -1   2   5 4224.16 334.135  51
   1  -2  -5 4156.94 383.423  59
   1  -2  -5 3620.60 321.685  38
   1  -2  -5 4188.30 327.488  79
  -1   2   4 8777.42 509.157  21
   1  -2  -4 8774.14 568.080  30
   1  -2  -4 9255.84 517.448   1
  -1   2   4 9647.75 527.591  28
  -1   2   4 8441.14 504.840  12
  -1   2   4 8835.35 525.425  19
  -1   2   4 8187.43 527.225   7
   1  -2  -4 8808.32 551.144  56
   1  -2  -4 9693.10 551.159  38
  -1   2   4 7847.96 639.008  82
   1  -2  -3 3757.05 314.021  20
  -1   2   3 4193.55 284.353  19
  -1   2   3 4479.25 283.006  28
  -1   2   3 3924.85 293.868   7
   1  -2  -3 4705.90 312.051  30
  -1   2   3 3558.01 279.581  24
  -1   2   3 3742.73 298.939  13
  -1   2   3 4178.07 260.877  12
   1  -2  -3 3933.47 289.307  16
  -1   2   3 4407.71 268.046  21
  -1   2   3 5095.62 313.372  51
  -1   2   3 5337.57 317.401  60
   1  -2  -3 4588.52 320.259  56
  -1   2   3 6196.15 447.120  82
  -1   2   2 19745.2 1141.50  53
   1  -2  -2 18818.9 1158.43  56
  -1   2   2 17848.5 1148.43  60
  -1   2   2 18905.5 1149.40  51
   1  -2  -2 20329.4 1151.16  37
  -1   2   2 21869.6 1137.69  32
  -1   2   2 24519.5 1167.54  13
   1  -2  -2 22319.1 1142.26   2
  -1   2   2 22323.9 1164.12   7
   1  -2  -2 21520.7 1158.92  33
   1  -2  -2 23104.3 1163.45  20
   1  -2  -2 21319.4 1149.23  17
  -1   2   2 23649.6 1156.16   3
  -1   2   2 21350.1 1156.84  23
  -1   2   2 21731.8 1147.10  24
  -1   2   2 16701.3 1229.56  89
  -1   2   2 17520.2 1207.52  82
   1  -2  -1 12031.2 652.646  37
  -1   2   1 11701.3 634.951  57
  -1   2   1 12910.1 642.512  50
   1  -2  -1 11171.5 660.147  56
  -1   2   1 12594.3 648.956  53
  -1   2   1 12698.5 656.687  45
   1  -2  -1 12793.9 657.026   2
   1  -2  -1 12927.7 669.774  20
   1  -2  -1 12176.9 664.554   7
  -1   2   1 13442.9 666.476   4
  -1   2   1 11973.4 636.787  36
   1  -2  -1 11301.3 647.737  21
   1  -2  -1 11585.4 655.681  28
  -1   2   1 13132.0 674.692   3
   1  -2  -1 11760.5 656.831  19
   1  -2  -1 11779.4 644.341  12
  -1   2   1 11486.1 640.136  15
   1  -2  -1 11726.2 656.732  35
  -1   2   1 10448.2 702.756  88
  -1   2   1 9092.95 687.869 105
  -1   2   1 10962.5 730.668  82
  -1   2   1 10289.9 647.905  73
  -1   2   1 10036.3 648.800  68
  -1   2   1 11053.9 657.467  70
  -1   2   0 457963. 24194.9  45
   1  -2   0 424422. 24190.7  37
   1  -2   0 425699. 24200.7   7
   1  -2   0 435374. 24203.1   2
   1  -2   0 422864. 24190.0  32
  -1   2   0 417836. 24205.8   3
   1  -2   0 426751. 24195.7  13
   1  -2   0 439103. 24191.8  23
   1  -2   0 418976. 24186.4  24
   1  -2   0 432543. 24185.6  25
  -1   2   0 540737. 24213.7 105
  -1   2   0 546554. 24202.0 102
  -1   2   0 523340. 24220.4  99
  -1   2   0 526460. 24214.9 101
  -1   2   0 538551. 24212.9  97
  -1   2   0 523949. 24198.4  96
  -1   2   0 525087. 24203.3  93
  -1   2   0 439719. 24204.0  88
  -1   2   0 485052. 24230.6  78
  -1   2   0 495352. 24224.6  80
  -1   2   0 511729. 24231.3  77
  -1   2   0 501337. 24201.0  73
  -1   2  -1 250322. 13448.8  63
  -1   2  -1 237054. 13429.8  64
   1  -2   1 238354. 13439.3   2
   1  -2   1 230447. 13434.7   7
  -1   2  -1 238458. 13445.9   3
   1  -2   1 241746. 13429.3  13
  -1   2  -1 277142. 13451.9 101
  -1   2  -1 257676. 13452.3  99
  -1   2  -1 276935. 13441.1 102
  -1   2  -1 265461. 13439.3  93
  -1   2  -1 270196. 13443.6  97
  -1   2  -1 263639. 13440.5  73
  -1   2  -1 242859. 13462.2  74
  -1   2  -1 250257. 13458.6  77
  -1   2  -1 251367. 13467.2  78
  -1   2  -1 256800. 13437.5  71
  -1   2  -2 276431. 14991.2  63
  -1   2  -2 278011. 14971.9  47
   1  -2   2 224260. 14975.5   2
  -1   2  -2 235550. 14985.7   3
  -1   2  -2 331422. 15006.5 101
  -1   2  -2 318610. 14985.0  98
  -1   2  -2 326481. 14988.3 102
  -1   2  -2 294533. 14986.4  73
  -1   2  -2 314396. 15015.0  77
  -1   2  -2 278158. 14980.4  71
  -1   2  -2 265573. 15007.5  74
  -1   2  -3 29830.1 1461.29  47
   1  -2   3 23425.0 1445.30  37
  -1   2  -3 27636.6 1494.05  63
   1  -2   3 22876.2 1449.24  10
   1  -2   3 21860.7 1456.44   5
   1  -2   3 23214.0 1454.20   9
   1  -2   3 21928.7 1455.38   2
  -1   2  -3 36683.7 1500.18 106
  -1   2  -3 34888.4 1488.65 102
  -1   2  -3 33483.3 1515.12 104
  -1   2  -3 34752.6 1524.10 101
  -1   2  -3 31778.8 1531.46 100
  -1   2  -3 35019.3 1484.81  98
  -1   2  -3 30145.9 1466.29  65
  -1   2  -3 29634.5 1471.13  72
  -1   2  -3 31404.4 1486.15  73
  -1   2  -3 28411.7 1536.01  74
  -1   2  -4 135399. 6563.36  63
   1  -2   4 140854. 6541.03  11
   1  -2   4 132008. 6542.01   6
   1  -2   4 120987. 6524.96  31
   1  -2   4 126747. 6534.35  10
   1  -2   4 134277. 6543.83   9
   1  -2   4 105247. 6519.19  30
   1  -2   4 130770. 6544.91   2
  -1   2  -4 140440. 6556.07  98
  -1   2  -4 147979. 6581.98 106
  -1   2  -4 128917. 6576.53 100
  -1   2  -4 141015. 6591.17 104
  -1   2  -4 155993. 6619.53 101
  -1   2  -4 144099. 6550.23  65
  -1   2  -4 137691. 6547.20  72
  -1   2  -4 132265. 6611.16  74
  -1   2  -4 157117. 6577.02  73
  -1   2  -4 129251. 6598.60  75
   1  -2   5 49533.8 2554.97  22
   1  -2   5 44972.1 2548.22  11
   1  -2   5 49414.7 2555.06  14
  -1   2  -5 42001.7 2605.53 100
  -1   2  -5 46665.9 2568.17  98
  -1   2  -5 49388.1 2604.37 106
  -1   2  -5 50516.0 2630.35 104
  -1   2  -5 46547.0 2641.53  75
  -1   2  -5 45239.2 2557.52  72
  -1   2  -5 45427.0 2645.14  74
  -1   2  -5 49320.4 2565.89  65
  -1   2  -6 12460.6 699.210  44
   1  -2   6 11370.6 664.581  26
   1  -2   6 10424.6 661.078   6
   1  -2   6 11379.6 669.499   1
   1  -2   6 10574.2 657.362  14
   1  -2   6 11182.1 659.715  22
  -1   2  -6 13806.0 744.068  96
  -1   2  -6 12103.9 689.274  98
  -1   2  -6 14389.2 844.125 104
  -1   2  -6 11939.4 813.586 100
  -1   2  -7 736.248 272.750  44
   1  -2   7 734.609 182.682  14
   1  -2   7 876.824 197.155   1
   1  -2   7 649.044 185.624  26
  -1   2  -7 627.040 349.586  96
  -1   2  -7 693.492 505.761 100
  -1   2  -7 961.370 250.136  98
  -1   2  -7 669.966 598.530  75
  -1   2  -8 18896.5 1006.53  44
   1  -2   8 13974.7 972.060  55
   1  -2   8 20622.6 970.995  16
   1  -2   8 19274.0 967.445  26
   1  -2   8 19180.3 975.827  27
  -1   2  -8 9170.93 1105.82 100
  -1   2  -8 12126.4 1138.73 104
  -1   2  -8 11625.4 1027.71  96
  -1   2  -8 14291.9 1233.31  75
  -1   2  -9 10320.5 632.991  44
   1  -2   9 8224.24 582.433  27
   1  -2   9 8125.50 568.495  16
  -1   2  -9 9154.90 889.526 104
  -1   2  -9 8259.57 684.206  96
  -1   2  -9 10047.7 986.736  75
   1  -2  10 7343.45 556.152  41
   1  -2  10 7974.93 593.957  36
   1  -2  10 8768.00 559.889  27
   1  -2  10 8795.99 546.710  17
  -1   2 -10 7509.18 867.346  77
   1  -2  11 1075.11 315.498  36
   1  -2  11 1295.57 259.060  17
   1  -2  11 1128.66 309.066  27
   1  -2  11 788.783 284.723  41
   1  -2  12 1282.34 300.291  36
  -1   2 -12 1792.03 406.840  64
   1  -2  12 1415.73 287.083  41
  -1   2 -12 1296.71 567.696  77
   1  -2  12 1018.51 345.822  70
  -1   2 -13 120.639 315.958  64
   1  -2  13 293.927 239.907  51
   1  -2  13 248.594 279.286  70
   1  -2  13 703.549 280.044  68
  -1   2 -13-121.223 462.972  77
   1  -1 -13 117.099 249.079  64
  -1   1  13 226.374 205.698  97
  -1   1  12 2094.56 233.253  51
  -1   1  12 2005.68 369.850  70
   1  -1 -12 1262.84 588.574  75
  -1   1  12 1114.32 318.243  68
  -1   1  11 1312.83 268.606  51
  -1   1  11 1093.06 260.421  60
  -1   1  11 1462.08 292.880  36
   1  -1 -11 847.008 580.883 103
  -1   1  11 661.829 366.043  68
  -1   1  11 517.612 378.088  70
   1  -1 -11 766.430 633.273  75
  -1   1  10 4704.15 414.935  51
  -1   1  10 4744.41 406.332  36
  -1   1  10 3368.28 558.707  88
   1  -1 -10 2407.42 593.544 104
   1  -1 -10 3013.15 683.926 103
  -1   1  10 3169.37 475.496  70
   1  -1 -10 4157.03 689.418  75
  -1   1   9-76.7722 350.861  51
  -1   1   9 68.6262 263.666  19
  -1   1   9-50.6026 284.654  36
  -1   1   9 265.068 496.457  88
   1  -1  -9 74.4874 614.918 103
   1  -1  -9-51.3287 520.105 104
   1  -1  -9-544.158 597.095  75
  -1   1   8 350.318 336.638  51
   1  -1  -8 542.517 251.734   5
  -1   1   8 414.916 263.709  19
   1  -1  -8 428.098 594.820 103
  -1   1   8-10.3616 472.317  88
   1  -1  -8 357.167 316.049  84
  -1   1   7 20935.1 1001.60  41
  -1   1   7 22132.9 967.720  19
  -1   1   7 13340.6 1056.54  88
   1  -1  -7 14266.9 1000.69  90
   1  -1  -7 11860.1 1109.87 103
   1  -1  -7 14673.5 982.442  84
  -1   1   7 11572.0 1048.36  82
  -1   1   6 942.647 274.596  41
   1  -1  -6 747.820 218.837  38
   1  -1  -6 706.466 267.362  59
   1  -1  -6 661.463 249.089  44
  -1   1   6 960.781 204.273  19
  -1   1   6 1265.29 229.359  17
   1  -1  -6 618.998 295.835  90
  -1   1   6 586.260 370.772  88
   1  -1  -5 54258.1 2675.19  38
   1  -1  -5 50600.6 2663.00  44
  -1   1   5 46629.1 2648.61  46
  -1   1   5 50955.9 2668.43  41
  -1   1   5 49775.9 2656.14  17
   1  -1  -5 49031.7 2665.35  30
   1  -1  -5 46607.2 2654.45   6
  -1   1   5 49129.8 2651.72  19
   1  -1  -5 47417.0 2672.05  90
  -1   1   5 47602.0 2720.03  82
   1  -1  -4 496.235 258.670  59
  -1   1   4 347.157 206.357  41
   1  -1  -4 221.286 191.915  30
  -1   1   4 248.888 154.301  19
   1  -1  -4 378.420 134.964  22
  -1   1   4 270.496 176.678  17
  -1   1   4 543.282 158.697  13
   1  -1  -4 1147.28 249.470  90
  -1   1   4 844.682 308.566  82
   1  -1  -4 949.590 203.355  79
   1  -1  -3 39059.9 2017.66   2
   1  -1  -3 37764.1 2034.22  16
  -1   1   3 39772.1 2036.19  17
   1  -1  -3 41272.5 2045.66  20
   1  -1  -3 38040.7 2043.03  30
   1  -1  -3 45904.4 2033.67   1
  -1   1   3 37464.7 2044.45  13
  -1   1   3 38297.7 2032.22  19
   1  -1  -3 30552.9 2043.93  56
  -1   1   3 32259.6 2031.83  46
  -1   1   3 33535.2 2042.80  41
   1  -1  -3 35481.4 2038.51  44
  -1   1   3 27154.8 2072.95  82
   1  -1  -2 59864.6 3194.45  35
   1  -1  -2 59756.3 3194.65  20
  -1   1   2 58683.0 3197.33  13
   1  -1  -2 57368.2 3188.13  16
  -1   1   2 58409.4 3190.39  24
   1  -1  -2 59327.0 3182.68   1
  -1   1   2 56462.4 3184.92  19
  -1   1   2 57307.3 3194.60  23
   1  -1  -2 62071.6 3189.59  44
  -1   1   2 60197.4 3192.06  51
  -1   1   2 59279.0 3189.04  46
   1  -1  -2 62408.8 3199.12  56
   1  -1  -2 58955.3 3192.88  37
  -1   1   2 68454.8 3229.33  82
  -1   1   1 233764. 11870.2  60
  -1   1   1 223480. 11872.7  46
   1  -1  -1 220933. 11874.0  37
   1  -1  -1 221231. 11868.8  44
  -1   1   1 230146. 11870.3  51
  -1   1   1 220132. 11868.2  39
  -1   1   1 216294. 11868.0  29
   1  -1  -1 204680. 11869.0  17
  -1   1   1 218182. 11866.4  28
   1  -1  -1 224910. 11873.9  33
  -1   1   1 226345. 11864.4  32
   1  -1  -1 212078. 11875.1  13
   1  -1  -1 204757. 11875.1   7
  -1   1   1 215918. 11869.7  15
  -1   1   1 221633. 11872.3  24
   1  -1  -1 218610. 11876.1  35
   1  -1  -1 206321. 11871.7   3
  -1   1   1 267410. 11893.2  88
  -1   1   1 264498. 11899.9  82
  -1   1   1 238238. 11869.9  76
  -1   1   0 103964. 5592.49  44
   1  -1   0 101438. 5591.90  50
  -1   1   0 104096. 5597.69  46
   1  -1   0 104454. 5605.62   3
   1  -1   0 110835. 5603.00  13
   1  -1   0 108467. 5596.83  24
   1  -1   0 107514. 5601.35   4
   1  -1   0 102089. 5591.32  36
  -1   1   0 115825. 5616.18  99
  -1   1   0 108574. 5607.46  97
  -1   1   0 106868. 5624.25  77
  -1   1   0 107443. 5623.30  78
  -1   1   0 108992. 5620.37  80
   1  -1   1 72922.6 4377.67  48
  -1   1  -1 96825.0 4408.07  63
  -1   1  -1 85130.4 4382.14  45
  -1   1  -1 89486.5 4388.98  64
   1  -1   1 82956.7 4396.98   3
  -1   1  -1 103272. 4406.94 101
  -1   1  -1 100366. 4395.67  96
  -1   1  -1 97939.8 4415.16  95
  -1   1  -1 86067.7 4395.94  72
  -1   1  -1 95019.7 4422.32  78
  -1   1  -1 92612.5 4396.80  73
  -1   1  -1 88379.7 4390.76  71
  -1   1  -1 88843.4 4410.50  77
  -1   1  -2 34182.5 1873.33  63
  -1   1  -2 33808.0 1843.84  47
   1  -1   2 31936.7 1851.06   5
  -1   1  -2 34215.0 1884.72 100
  -1   1  -2 36825.6 1874.47 101
  -1   1  -2 39730.6 1880.01 104
  -1   1  -2 35393.1 1887.36  95
  -1   1  -2 36897.5 1858.03  98
  -1   1  -2 33931.4 1860.26  73
  -1   1  -2 33848.7 1859.83  72
  -1   1  -2 32683.4 1848.80  65
  -1   1  -2 33569.0 1852.69  71
  -1   1  -2 34904.8 1897.93  74
  -1   1  -3 343438. 18335.9  63
   1  -1   3 323920. 18324.7   2
   1  -1   3 314435. 18324.2   5
   1  -1   3 340619. 18322.4   9
   1  -1   3 339532. 18317.2  10
  -1   1  -3 331299. 18340.7 100
  -1   1  -3 347261. 18329.1  98
  -1   1  -3 364143. 18354.4  95
  -1   1  -3 367831. 18348.0 104
  -1   1  -3 371313. 18356.1 101
  -1   1  -3 387032. 18344.1 106
  -1   1  -3 347859. 18361.4  74
  -1   1  -3 344173. 18324.5  65
  -1   1  -3 344155. 18335.4  73
  -1   1  -3 344216. 18354.3  75
  -1   1  -4 48263.6 2221.17  44
   1  -1   4 35631.8 2193.51  52
   1  -1   4 40136.3 2193.67  46
   1  -1   4 35623.7 2193.90  42
  -1   1  -4 47631.9 2247.10  63
   1  -1   4 47230.4 2211.16  22
   1  -1   4 46957.3 2215.78   6
   1  -1   4 47760.6 2207.91  11
   1  -1   4 48584.1 2218.58   1
   1  -1   4 45965.5 2205.63  34
   1  -1   4 44526.9 2210.48   2
   1  -1   4 44844.6 2211.39   9
  -1   1  -4 45139.8 2226.14  98
  -1   1  -4 41605.7 2264.22 100
  -1   1  -4 44132.6 2270.99 103
  -1   1  -4 48134.9 2286.79 101
  -1   1  -4 45553.8 2267.27 104
  -1   1  -4 47422.1 2250.41 106
  -1   1  -4 46155.7 2220.04  65
  -1   1  -4 50959.8 2241.51  73
  -1   1  -4 45561.1 2285.71  75
  -1   1  -4 45058.5 2284.49  74
   1  -1   5 50077.4 2983.93  58
   1  -1   5 49715.6 2980.45  20
   1  -1   5 60761.0 3000.82   1
   1  -1   5 58365.1 2991.78  22
   1  -1   5 58147.5 2993.95  26
   1  -1   5 56681.3 2992.31  14
   1  -1   5 54353.2 2993.61   6
  -1   1  -5 62526.5 3022.00  96
  -1   1  -5 60456.3 3065.63 103
  -1   1  -5 57290.3 3005.28  98
  -1   1  -5 61411.9 3059.11 104
  -1   1  -5 57143.4 3049.79 100
  -1   1  -5 58315.4 3001.86  65
  -1   1  -5 60156.1 3076.02  75
  -1   1  -6 5189.55 359.341  44
   1  -1   6 4474.51 317.780   1
   1  -1   6 4247.89 306.136  26
   1  -1   6 4291.19 310.242  16
   1  -1   6 4279.88 301.467  14
  -1   1  -6 3641.14 531.843 103
  -1   1  -6 4517.33 524.543 104
  -1   1  -6 4418.03 351.900  98
  -1   1  -6 4030.68 550.530 100
  -1   1  -6 4414.96 397.057  96
   1  -1   7 3006.65 299.442  55
  -1   1  -7 3604.27 329.033  44
   1  -1   7 3049.45 260.464  26
   1  -1   7 2895.75 265.806  16
   1  -1   7 2870.37 280.599  27
   1  -1   7 2945.25 269.897   1
  -1   1  -7 2884.47 549.425 100
  -1   1  -7 3111.88 536.296 104
  -1   1  -7 3096.10 368.137  96
  -1   1  -7 3689.43 600.022  75
  -1   1  -8 4591.94 389.638  44
   1  -1   8 3229.99 326.593  27
   1  -1   8 2867.65 312.429  16
  -1   1  -8 5308.28 620.568 104
  -1   1  -8 5022.66 732.844  75
   1  -1   9 2094.71 312.399  41
   1  -1   9 2921.58 305.459  17
   1  -1   9 3135.30 307.262  16
   1  -1   9 1015.57 411.289  88
  -1   1  -9 1624.81 621.401 100
  -1   1  -9 770.577 613.683 104
  -1   1  -9 1638.00 728.679  75
   1  -1  10 2721.80 306.158  17
   1  -1  10 1809.16 329.447  27
  -1   1 -10 115.223 630.139 104
  -1   1 -10 486.667 743.441  75
   1  -1  11 4390.62 367.116  17
   1  -1  11 4216.81 356.469  19
   1  -1  11 3471.14 403.809  36
   1  -1  11 3479.16 379.232  41
  -1   1 -11 2700.56 658.609  77
   1  -1  12 2816.13 339.336  36
  -1   1 -12 3056.80 446.875  64
   1  -1  12 1061.21 364.158  70
  -1   1 -12 1715.59 565.511  77
   1  -1  13-25.2232 236.116  51
  -1   1 -13-260.206 332.723  64
   1  -1  13 128.890 282.434  68
   1  -1  13 141.397 285.635  70
  -1   1 -13-267.251 450.231  77
  -1   1 -14 533.355 259.776  64
   1  -1  14 184.187 203.863  68
   1   0 -13 93.3830 249.415  64
  -1   0  13-4.38098 217.001  68
  -1   0  13-27.3946 249.265  70
  -1   0  12 107.827 199.113  51
  -1   0  12 48.4321 296.570  68
   1   0 -12-185.465 589.199  75
  -1   0  12 303.053 323.214  70
  -1   0  11 3054.46 340.051  60
  -1   0  11 3783.62 355.977  51
  -1   0  11 3787.47 369.090  36
   1   0 -11 2094.27 590.802 104
  -1   0  11 2369.13 422.489  68
   1   0 -11 3360.79 705.914  75
  -1   0  11 2391.18 435.752  70
  -1   0  10 191.038 332.217  51
  -1   0  10 567.329 297.559  36
   1   0 -10 847.417 560.309 104
  -1   0  10 283.166 443.770  88
   1   0 -10-276.378 582.519 103
   1   0 -10 128.001 632.860  75
  -1   0  10 548.471 395.507  70
  -1   0   9 947.474 313.409  36
  -1   0   9 1356.96 280.793  19
   1   0  -9-21.8315 555.077 104
   1   0  -9 549.769 622.045 103
  -1   0   9 44.0462 468.226  88
   1   0  -9 822.558 602.656  75
   1   0  -8 811.052 327.516  44
  -1   0   8 909.657 324.547  41
  -1   0   8 650.078 255.784  19
   1   0  -8 818.514 249.269   5
  -1   0   8 924.720 296.284  36
  -1   0   8 551.708 274.021  17
  -1   0   8 565.405 464.606  88
   1   0  -8 160.704 567.713 103
   1   0  -8 677.715 328.633  84
   1   0  -8 635.703 565.191  75
   1   0  -7 48699.5 2446.36  44
  -1   0   7 47287.8 2444.14  41
   1   0  -7 51145.3 2445.73   5
  -1   0   7 36713.8 2495.19  88
   1   0  -7 35149.7 2518.14 103
   1   0  -7 39615.3 2442.26  84
  -1   0   6 34625.8 1673.08  41
   1   0  -6 32528.9 1663.14  38
  -1   0   6 29132.6 1637.56  46
   1   0  -6 34722.4 1672.68  44
  -1   0   6 37866.4 1677.32  27
  -1   0   6 37547.9 1657.59  17
   1   0  -6 24170.5 1717.18  94
   1   0  -6 26102.0 1658.34  91
   1   0  -6 24907.4 1747.46 103
   1   0  -6 28262.3 1684.34  90
   1   0  -6 21516.1 1663.38 106
  -1   0   6 24321.2 1711.18  82
  -1   0   5 25670.8 1362.83  55
  -1   0   5 25466.0 1352.44  41
   1   0  -5 23914.4 1361.74  59
   1   0  -5 24970.7 1351.29  44
   1   0  -5 24671.9 1325.35  11
   1   0  -5 24448.4 1325.87   9
   1   0  -5 24925.8 1340.74   6
  -1   0   5 24884.7 1350.52  13
  -1   0   5 25065.3 1335.97  17
  -1   0   5 25840.2 1349.79  27
   1   0  -5 20367.1 1347.77 106
   1   0  -5 24196.6 1367.30  90
  -1   0   5 22263.6 1403.62  88
   1   0  -5 22430.0 1392.29  94
   1   0  -5 24241.5 1360.63  84
  -1   0   5 22017.3 1400.38  82
   1   0  -4 70413.0 3744.08  38
  -1   0   4 71323.7 3742.95  41
   1   0  -4 68316.2 3752.84  59
  -1   0   4 65738.6 3732.32  46
  -1   0   4 72933.9 3748.86  55
  -1   0   4 69969.4 3734.12  17
  -1   0   4 70970.6 3741.05  27
   1   0  -4 66333.7 3735.87   6
  -1   0   4 70113.8 3747.59  13
   1   0  -4 70236.7 3751.67  90
  -1   0   4 70250.6 3779.59  82
   1   0  -4 70013.9 3739.49  79
  -1   0   3 5926.02 375.004  41
   1   0  -3 6690.23 385.944  56
  -1   0   3 6885.56 402.083  55
   1   0  -3 5468.54 355.008  20
  -1   0   3 5249.34 353.320  17
  -1   0   3 6091.02 376.793  27
   1   0  -3 5106.32 356.459  14
   1   0  -3 5546.27 359.346  22
  -1   0   3 5692.53 369.407  13
   1   0  -3 5197.19 358.180   6
   1   0  -3 7812.35 412.610  90
   1   0  -3 7746.01 376.241  79
  -1   0   3 8599.81 466.290  82
   1   0  -2 12560.5 687.319  37
  -1   0   2 13443.6 692.637  41
  -1   0   2 16510.5 711.324  55
   1   0  -2 9437.86 678.736  14
   1   0  -2 10231.0 679.230  20
  -1   0   2 11831.4 685.113  33
   1   0  -2 9866.48 678.273  16
  -1   0   2 10410.3 674.399  17
  -1   0   2 11423.9 686.175  24
   1   0  -2 10517.4 682.587  26
   1   0  -2 11853.9 686.520  35
  -1   0   2 11162.4 687.953  23
  -1   0   2 10773.5 686.389  13
   1   0  -2 19728.2 714.642  90
  -1   0   2 19656.4 756.815  82
   1   0  -2 18860.9 682.127  79
   1   0  -1 158410. 8308.59  40
  -1   0   1 153785. 8307.65  41
   1   0  -1 158502. 8307.08  39
  -1   0   1 154984. 8311.19  55
   1   0  -1 147843. 8304.56  16
   1   0  -1 155638. 8310.87  37
   1   0  -1 151263. 8306.05  27
  -1   0   1 159619. 8307.74  29
   1   0  -1 155780. 8310.33  13
  -1   0   1 158589. 8308.29  15
  -1   0   1 156437. 8306.44  33
  -1   0   1 157034. 8308.57  36
  -1   0   1 155940. 8307.10  27
  -1   0   1 154739. 8309.76  24
   1   0  -1 155741. 8308.03   7
  -1   0   1 150420. 8322.23  88
   1   0   0 31549.0 1709.38  25
   1   0   0 31409.3 1709.05   8
   1   0   0 32350.7 1713.11  36
   1   0   0 31645.5 1708.06  18
   1   0   0 35084.6 1716.71   4
  -1   0   0 31849.4 1719.67  63
   1   0   0 31014.3 1711.00  41
  -1   0   0 29015.2 1716.72  72
  -1   0   0 34164.1 1719.32  68
  -1   0   0 32002.0 1716.70  81
  -1   0   0 32352.3 1715.05  69
  -1   0   0 33329.3 1726.60  80
  -1   0  -1 5960.47 375.186  63
   1   0   1 5627.55 331.021  44
  -1   0  -1 6342.11 331.799  49
  -1   0  -1 5821.44 331.459  48
   1   0   1 6343.77 330.740  49
  -1   0  -1 6397.27 347.351  64
  -1   0  -1 6300.60 340.157  65
  -1   0  -1 5474.31 360.337  76
  -1   0  -1 6505.81 375.973  77
  -1   0  -2 98213.3 5579.81  44
  -1   0  -2 107411. 5594.32  63
  -1   0  -2 95072.4 5585.44   5
   1   0   2 99451.6 5580.93   1
  -1   0  -2 119170. 5602.00 103
  -1   0  -2 111957. 5603.55  95
  -1   0  -2 120475. 5596.97 104
  -1   0  -2 113131. 5589.27  96
  -1   0  -2 103995. 5585.25  98
  -1   0  -2 115297. 5595.93 101
  -1   0  -2 109205. 5603.10  94
  -1   0  -2 111350. 5604.19  75
  -1   0  -2 102414. 5582.67  71
  -1   0  -2 99449.5 5581.97  65
  -1   0  -2 101788. 5588.71  73
  -1   0  -2 97359.8 5592.55  79
  -1   0  -3 106613. 5449.54  44
   1   0   3 102354. 5441.01   9
  -1   0  -3 97641.8 5452.46   5
   1   0   3 101154. 5438.47  11
   1   0   3 97522.6 5435.03  10
   1   0   3 103042. 5443.10  14
   1   0   3 98999.1 5445.23   6
  -1   0  -3 100963. 5451.13  98
  -1   0  -3 108975. 5479.71  94
  -1   0  -3 108481. 5477.86 103
  -1   0  -3 107872. 5467.44 104
  -1   0  -3 114872. 5459.15  96
  -1   0  -3 111730. 5473.89  95
  -1   0  -3 111157. 5473.14 101
  -1   0  -3 103369. 5474.64  75
  -1   0  -3 98045.2 5464.22  79
  -1   0  -3 101667. 5455.07  73
  -1   0  -3 99943.3 5448.31  65
  -1   0  -4 81081.6 3814.32  44
   1   0   4 59879.4 3792.14  58
   1   0   4 73384.6 3798.95  22
   1   0   4 81749.7 3810.16   1
   1   0   4 84862.2 3809.87  16
   1   0   4 73414.7 3798.60   2
   1   0   4 69783.9 3806.96   3
   1   0   4 77637.4 3803.11  14
   1   0   4 77193.8 3805.50  30
  -1   0  -4 80689.0 3820.25   5
   1   0   4 75319.7 3805.18   6
  -1   0  -4 68979.2 3817.77  96
  -1   0  -4 62070.8 3840.85 101
  -1   0  -4 64773.1 3847.63 103
  -1   0  -4 58370.2 3808.79  98
  -1   0  -4 66977.9 3831.33  95
  -1   0  -4 66421.9 3850.46  94
  -1   0  -4 61586.1 3834.31 104
  -1   0  -4 68735.9 3845.99  75
  -1   0  -4 72399.1 3817.95  73
   1   0   5 2490.86 231.293  55
   1   0   5 2728.15 192.767  20
   1   0   5 3445.67 220.804  16
   1   0   5 2742.73 202.777  26
   1   0   5 3028.60 204.478  14
   1   0   5 3598.50 230.378   1
  -1   0  -5 1446.70 252.297  98
  -1   0  -5 1493.72 396.256 104
  -1   0  -5 1969.97 304.967  95
  -1   0  -5 1481.02 453.540 103
  -1   0  -5 1758.32 286.543  96
  -1   0  -5 1772.60 487.735  94
   1   0   5 1971.02 181.033  67
  -1   0  -5 1974.31 414.909  75
   1   0   6 887.470 223.488  55
  -1   0  -6 1646.89 255.057  44
   1   0   6 1586.30 196.687  16
   1   0   6 1514.35 215.450  27
  -1   0  -6 1949.64 244.699   5
  -1   0  -6 1634.93 516.583  94
  -1   0  -6 1418.66 418.747 104
  -1   0  -6 1227.72 271.257  96
  -1   0  -6 1688.08 471.178 103
  -1   0  -6 1065.53 445.784  75
   1   0   7 34597.8 1869.84  41
  -1   0  -7 36327.9 1883.32  44
   1   0   7 37540.1 1871.05  17
   1   0   7 37920.8 1872.20  16
  -1   0  -7 40097.6 1907.12   5
   1   0   7 36480.3 1872.14  27
  -1   0  -7 27096.5 1967.61 103
  -1   0  -7 25924.7 1944.36 104
  -1   0  -7 24812.2 1874.90  96
  -1   0  -7 31201.7 1983.49  75
   1   0   8 3757.12 368.717  41
  -1   0  -8 6107.90 427.498   5
   1   0   8 4443.79 370.555  27
   1   0   8 5483.99 376.681  17
  -1   0  -8 1664.89 613.324 103
  -1   0  -8 1785.62 548.315 104
  -1   0  -8 2536.77 645.537  75
   1   0   9 4684.70 411.088  41
   1   0   9 5472.46 400.111  17
  -1   0  -9 3436.28 661.400 104
  -1   0  -9 2454.73 702.099 100
  -1   0  -9 2798.81 746.363  75
   1   0  10 31869.3 1360.99  17
   1   0  10 32673.1 1359.99  19
  -1   0 -10 14000.9 1475.90 100
   1   0  10 12733.1 1385.37  88
  -1   0 -10 15069.5 1483.19 104
  -1   0 -10 21837.0 1609.15  75
   1   0  11 416.222 284.324  17
   1   0  11 863.908 277.150  19
   1   0  11 77.8076 398.110  88
  -1   0 -11 246.179 597.249 104
  -1   0 -11 396.956 596.226 100
  -1   0 -11-345.068 551.942  77
  -1   0 -11-245.699 707.852  75
   1   0  12 3847.37 349.301  28
   1   0  12 4035.92 377.598  36
   1   0  12 3856.76 393.330  51
  -1   0 -12 3433.14 321.327  49
   1   0  13-29.2354 230.453  36
   1   0  13 28.1551 228.492  51
  -1   0 -13-18.9806 339.789  64
   1   0  13 175.212 228.543  60
   1   0  13-130.797 282.694  68
   1   0  13-403.749 304.946  70
  -1   0 -14 434.121 254.646  64
   1   0  14 9.52724 234.034  70
   1   0  14-74.6474 213.620  68
   1   1 -13 1412.10 269.623  64
  -1  -1  13 428.017 218.266  68
  -1  -1  12 673.851 213.130  51
  -1  -1  12 483.969 277.695  69
  -1  -1  12 461.524 331.601  70
  -1  -1  12 595.725 304.462  68
   1   1 -12 109.079 454.523  77
  -1  -1  11 1663.34 314.041  51
  -1  -1  11 1981.84 322.478  36
   1   1 -11 1002.38 572.796 104
  -1  -1  11 1671.69 404.296  70
   1   1 -11 959.010 667.237  75
  -1  -1  11 888.769 369.593  68
  -1  -1  10 1349.92 268.856  19
  -1  -1  10 1210.34 322.276  36
   1   1 -10 906.414 575.717 104
   1   1 -10 2104.74 698.879  75
  -1  -1  10 993.230 401.047  70
  -1  -1  10 1327.47 401.501  68
   1   1  -9 25092.8 1250.10  44
  -1  -1   9 26937.1 1207.75  17
  -1  -1   9 22557.4 1237.75  36
  -1  -1   9 26648.7 1199.17  19
   1   1  -9 12625.8 1333.09 103
   1   1  -9 11611.4 1309.20 104
  -1  -1   9 10690.6 1264.83  88
   1   1  -9 18626.5 1408.00  75
  -1  -1   9 16114.1 1261.35  70
   1   1  -8 1787.21 373.831  44
  -1  -1   8 2152.93 339.276  41
  -1  -1   8 2809.72 286.823  17
  -1  -1   8 2033.11 341.515  36
   1   1  -8 520.050 560.530 103
   1   1  -8 360.806 556.850 104
  -1  -1   8 651.306 453.917  88
   1   1  -8 696.978 576.631  75
  -1  -1   7 3585.75 357.183  41
  -1  -1   7 3343.91 403.201  55
   1   1  -7 3466.90 377.453  44
  -1  -1   7 3598.89 345.550  27
   1   1  -7 4151.15 334.455   5
  -1  -1   7 1537.88 469.676  88
   1   1  -7 2136.00 525.978  75
   1   1  -6 19500.3 993.241  44
  -1  -1   6 18148.3 977.585  41
  -1  -1   6 15697.7 940.047  46
  -1  -1   6 19169.1 1002.25  55
  -1  -1   6 17096.1 971.636  27
   1   1  -6 16628.4 968.911   5
  -1  -1   6 16379.1 955.392  17
  -1  -1   6 18087.0 969.187  16
   1   1  -6 16580.8 975.803  91
   1   1  -6 15134.7 999.004 106
   1   1  -6 16719.4 1080.97 103
   1   1  -5 25990.3 1441.32  38
  -1  -1   5 25662.4 1466.24  55
   1   1  -5 24281.9 1444.60  59
   1   1  -5 28782.8 1442.81   9
   1   1  -5 29111.1 1441.21  11
  -1  -1   5 28916.4 1449.91  16
  -1  -1   5 28018.4 1453.17  27
  -1  -1   5 30608.8 1443.91   1
  -1  -1   5 20731.8 1501.60  88
   1   1  -5 24276.0 1458.25  91
   1   1  -5 20044.8 1461.08 106
   1   1  -5 23721.0 1529.97 103
   1   1  -5 22939.3 1483.34  74
   1   1  -5 25456.4 1470.70  84
   1   1  -4 49475.2 2771.13  38
   1   1  -4 56106.8 2779.96  59
   1   1  -4 55831.5 2787.28  56
   1   1  -4 48851.7 2770.55  11
   1   1  -4 48189.5 2773.34   9
  -1  -1   4 45742.5 2770.85  16
   1   1  -4 46240.7 2771.96   5
   1   1  -4 45821.5 2773.07   6
  -1  -1   4 48811.4 2775.58  27
  -1  -1   4 48088.3 2769.41   1
   1   1  -4 61015.2 2776.61 102
   1   1  -4 63399.0 2804.62  94
  -1  -1   4 52958.6 2817.98  88
  -1  -1   4 55928.3 2811.27  82
   1   1  -4 54187.3 2771.88  66
   1   1  -4 61020.0 2798.83  84
   1   1  -3 76368.3 4244.58  56
  -1  -1   3 76194.7 4246.20  61
  -1  -1   3 79056.5 4248.50  55
  -1  -1   3 81349.9 4247.12  23
   1   1  -3 83933.5 4242.96  22
   1   1  -3 84607.7 4241.45   6
  -1  -1   3 84109.2 4244.22  26
   1   1  -3 80485.4 4230.38   3
   1   1  -3 85261.8 4241.19  11
   1   1  -3 81819.6 4244.20  35
  -1  -1   3 81921.1 4238.66  16
  -1  -1   3 81553.9 4240.44  27
   1   1  -3 72979.9 4250.59  90
   1   1  -3 76779.9 4239.79 102
  -1  -1   3 67869.0 4264.86  88
  -1  -1   3 72524.1 4259.10  82
   1   1  -3 71595.5 4231.92  65
   1   1  -3 76416.3 4251.76  84
  -1  -1   2 1033.05 203.514  55
  -1  -1   2 929.515 200.719  61
   1   1  -2 1104.34 149.878  34
   1   1  -2 973.827 155.142  37
  -1  -1   2 1320.71 136.232  16
  -1  -1   2 1122.88 142.342  14
  -1  -1   2 1255.42 156.832  24
   1   1  -2 1283.84 140.950   6
  -1  -1   2 1175.44 153.056  23
   1   1  -2 992.507 133.515  35
   1   1  -2 1282.31 154.817  22
  -1  -1   2 1239.02 152.024  29
  -1  -1   2 937.739 269.950  88
   1   1  -2 855.001 230.072  90
   1   1  -2 1029.63 126.365  65
   1   1  -2 1000.27 226.523  84
  -1  -1   1 392127. 20490.5  61
   1   1  -1 380637. 20488.0  39
   1   1  -1 387527. 20489.2  40
  -1  -1   1 381069. 20484.8  43
  -1  -1   1 388632. 20489.7  58
   1   1  -1 384354. 20486.3  47
   1   1  -1 409055. 20488.2  22
  -1  -1   1 371565. 20488.4  15
   1   1  -1 383588. 20485.2  14
  -1  -1   1 376267. 20485.1  14
   1   1  -1 405254. 20489.2  34
  -1  -1   1 378695. 20488.6  29
   1   1  -1 347598. 20482.2   6
  -1  -1   1 378168. 20489.4  24
  -1  -1   1 384335. 20490.9  36
  -1  -1   1 381014. 20486.4  26
   1   1  -1 380525. 20487.8  23
  -1  -1   1 398877. 20497.9  88
   1   1  -1 406072. 20490.2  84
  -1  -1   1 405862. 20497.4  70
   1   1   0 22147.4 1247.82   6
  -1  -1   0 24154.7 1252.91  32
   1   1   0 24689.4 1258.76  29
  -1  -1   0 24078.5 1256.80  25
  -1  -1   0 23852.0 1255.45  18
  -1  -1   0 23736.7 1253.15  26
   1   1   0 23718.7 1254.50  22
   1   1   0 23382.4 1250.73  14
   1   1   0 22809.2 1261.51  36
   1   1   0 23897.2 1256.87  15
   1   1   0 25567.9 1255.78   4
   1   1   0 24481.8 1256.03  25
   1   1   0 24359.1 1258.54  34
  -1  -1   0 22345.0 1260.38  58
  -1  -1   0 22706.4 1261.18  61
  -1  -1   0 22052.7 1262.84  62
   1   1   0 22765.4 1253.38  50
   1   1   0 23638.1 1256.48  57
  -1  -1   0 22006.6 1253.88  48
   1   1   0 22635.2 1257.20  84
  -1  -1   0 23020.3 1266.33  68
  -1  -1   0 22732.1 1264.52  69
  -1  -1  -1 20564.9 1180.68  19
   1   1   1 20675.2 1176.19  22
  -1  -1  -1 21121.4 1179.52  17
   1   1   1 21710.0 1177.94  33
   1   1   1 19201.3 1183.82   8
   1   1   1 20868.3 1182.62  28
  -1  -1  -1 20927.1 1175.64  16
   1   1   1 20126.0 1180.78  19
   1   1   1 21153.7 1181.00  34
   1   1   1 19266.6 1181.31  12
  -1  -1  -1 24619.5 1185.60  64
  -1  -1  -1 24942.4 1184.70  58
  -1  -1  -1 24472.8 1185.23  61
  -1  -1  -1 23887.0 1182.54  49
  -1  -1  -1 24798.4 1192.22  62
   1   1   1 22561.3 1181.05  51
  -1  -1  -1 23517.9 1176.42  55
   1   1   1 23406.0 1186.46  42
  -1  -1  -1 27503.0 1196.29  79
  -1  -1  -1 25466.9 1194.54  86
   1   1   2 50564.8 2774.28  41
   1   1   2 52831.1 2777.83  42
  -1  -1  -2 45611.8 2774.46   6
   1   1   2 48550.5 2774.66  27
   1   1   2 47171.0 2774.52  16
  -1  -1  -2 48074.4 2778.37   1
   1   1   2 50019.0 2778.06  17
  -1  -1  -2 63437.6 2808.11  94
  -1  -1  -2 78053.3 2807.17 103
  -1  -1  -2 57281.6 2788.35  76
  -1  -1  -2 58978.3 2793.24  81
  -1  -1  -2 61878.5 2793.53  75
  -1  -1  -2 64390.6 2796.81  79
  -1  -1  -2 54227.1 2782.69  73
   1   1   3 9122.17 527.940  55
   1   1   3 11186.1 519.943  45
   1   1   3 14031.0 536.758  16
   1   1   3 13625.8 558.799  30
   1   1   3 13097.3 537.794  27
   1   1   3 14102.9 543.419  17
   1   1   3 12375.4 544.317  31
  -1  -1  -3 4042.82 570.979 104
  -1  -1  -3 5391.83 555.573  96
  -1  -1  -3 4088.76 550.085 101
  -1  -1  -3 5034.84 644.572  94
  -1  -1  -3 5636.45 540.723  90
  -1  -1  -3 4013.02 614.083 103
  -1  -1  -3 7283.39 598.082  75
  -1  -1  -3 6924.21 526.008  84
  -1  -1  -3 7816.52 587.490  79
  -1  -1  -3 7093.69 585.966  81
  -1  -1  -3 7691.26 538.118  73
   1   1   3 7040.26 537.339  83
   1   1   3 8096.73 519.478  66
   1   1   4 171.314 82.0611  45
   1   1   4 56.5344 141.115  55
   1   1   4 232.038 147.553  17
  -1  -1  -4 447.279 161.572   1
   1   1   4 290.853 143.968  27
   1   1   4 231.803 155.195  30
   1   1   4 210.261 132.828  16
  -1  -1  -4 289.441 136.067   6
  -1  -1  -4 192.899 425.801  94
  -1  -1  -4 112.026 188.982  90
  -1  -1  -4 51.9557 209.366  96
  -1  -1  -4 189.404 279.383 104
  -1  -1  -4 109.903 366.683 103
  -1  -1  -4 184.695 144.593  84
  -1  -1  -4 60.3393 134.943  73
  -1  -1  -4-41.0609 270.985  79
  -1  -1  -4 145.986 313.281  75
   1   1   5 1866.01 214.032  55
   1   1   5 2930.67 217.800  27
   1   1   5 2750.47 200.514  20
   1   1   5 3182.68 213.046  16
   1   1   5 3438.50 223.613  17
  -1  -1  -5 3975.32 242.564   5
  -1  -1  -5 1154.46 487.374  94
  -1  -1  -5 1134.19 252.763  90
  -1  -1  -5 707.326 428.953 103
  -1  -1  -5 1369.62 253.900  96
  -1  -1  -5 704.628 346.465 104
  -1  -1  -5 1085.36 276.917  95
   1   1   5 1390.52 196.596  67
  -1  -1  -5 1432.91 381.054  75
  -1  -1  -5 1280.05 315.891  79
  -1  -1  -5 1434.28 204.805  84
   1   1   6 10919.8 637.986  45
   1   1   6 11401.6 677.240  41
  -1  -1  -6 11760.3 690.711   5
   1   1   6 11592.0 675.690  27
   1   1   6 11954.7 674.693  17
  -1  -1  -6 13276.5 776.644 104
  -1  -1  -6 12446.1 703.237  90
  -1  -1  -6 12059.7 691.461  96
  -1  -1  -6 12843.2 865.523  94
  -1  -1  -6 12480.6 836.750 103
  -1  -1  -6 12246.4 793.509  75
  -1  -1  -6 10649.8 665.106  84
  -1  -1  -6 11428.3 735.738  79
   1   1   7 77.2473 216.681  41
   1   1   7 48.1201 218.412  17
   1   1   7 191.966 225.278  27
  -1  -1  -7 188.593 226.538   5
  -1  -1  -7 142.502 500.879 103
  -1  -1  -7-58.0843 408.452 104
  -1  -1  -7 505.185 537.924  94
  -1  -1  -7-78.0848 468.581  75
   1   1   8 30622.6 1715.63  41
  -1  -1  -8 35755.5 1751.49   5
   1   1   8 35047.5 1728.24  27
   1   1   8 34090.0 1716.91  17
  -1  -1  -8 22394.0 1836.53 103
   1   1   8 22626.3 1751.36  82
  -1  -1  -8 26958.6 1836.96  75
   1   1   9 9251.05 627.672  41
   1   1   9 11810.7 636.140  17
  -1  -1  -9 13437.4 685.553   5
   1   1   9 11328.9 624.456  19
  -1  -1  -9 4835.98 862.537 103
  -1  -1  -9 4798.68 773.439 104
   1   1   9 4816.52 659.161  82
  -1  -1  -9 6883.13 874.077  75
   1   1  10 3202.63 321.738  12
   1   1  10 3628.25 384.820  17
   1   1  10 3408.58 371.936  19
  -1  -1 -10 2085.06 710.731 100
  -1  -1 -10 1657.90 605.987 104
   1   1  10 1417.96 472.179  88
  -1  -1 -10 2453.51 752.081  75
   1   1  11 1497.00 388.385  51
   1   1  11 2355.67 288.046  21
   1   1  11 2343.81 276.793  12
   1   1  11 2493.36 326.981  19
   1   1  11 1978.88 326.179  28
  -1  -1 -11 1294.58 642.801 100
   1   1  11 1024.77 447.589  88
  -1  -1 -11 656.832 572.981 104
  -1  -1 -11 979.894 524.105  77
  -1  -1 -11 1566.12 730.679  75
   1   1  12 144.649 293.684  51
   1   1  12 111.789 289.720  60
  -1  -1 -12 210.921 223.046  49
   1   1  12 259.618 242.735  28
   1   1  12-202.911 264.349  36
   1   1  12 296.439 231.215  19
   1   1  12 18.6583 382.288  88
  -1  -1 -13 390.741 341.135  64
   1   1  13 37.7206 219.203  51
   1   1  13 24.1112 208.758  60
   1   1  13 75.7937 299.712  70
   1   1  13 200.019 276.760  68
  -1  -1 -14 167.809 255.537  64
   1   1  14 102.758 226.478  70
   1   1  14 34.2349 210.753  68
   1   2 -13 47.4295 230.763  64
   1   2 -13 193.582 319.817  77
  -1  -2  13 175.851 208.742  68
  -1  -2  12 131.848 274.277  69
   1   2 -12 340.986 458.055  77
  -1  -2  12 74.6110 283.956  68
  -1  -2  12-236.867 324.951  70
  -1  -2  11 103.708 293.197  36
  -1  -2  11 428.545 282.178  51
  -1  -2  11 503.576 374.613  70
   1   2 -11-54.2686 633.371  75
  -1  -2  11 245.865 350.258  68
  -1  -2  10 259.693 310.834  41
  -1  -2  10 87.1803 225.172  19
  -1  -2  10 175.481 323.541  36
  -1  -2  10 436.996 254.599  17
   1   2 -10 887.476 588.145 104
   1   2 -10 773.156 686.935  75
   1   2  -9 672.240 366.193  44
  -1  -2   9 1042.69 321.292  27
  -1  -2   9 430.223 336.283  36
  -1  -2   9 1109.17 256.745  17
   1   2  -9 129.923 604.117 104
   1   2  -9 563.359 658.474  75
  -1  -2   9 147.478 387.771  70
  -1  -2   8 311.358 294.947  41
   1   2  -8 578.436 362.438  44
  -1  -2   8 265.160 340.603  55
  -1  -2   8 298.683 288.206  27
  -1  -2   8 249.846 234.938  17
   1   2  -8-172.636 561.131 104
   1   2  -8 100.738 533.701 103
   1   2  -8 8.48693 367.821 106
   1   2  -8-94.5835 602.987  75
   1   2  -7 3539.73 390.246  44
  -1  -2   7 3120.96 334.589  41
  -1  -2   7 2988.83 383.727  55
  -1  -2   7 3374.17 311.600  16
  -1  -2   7 3372.33 332.946  27
  -1  -2   7 2897.92 376.652  36
  -1  -2   7 2670.81 470.920  88
   1   2  -7 2338.44 414.909 106
   1   2  -7 3721.09 577.894  75
  -1  -2   6 7145.10 571.429  55
  -1  -2   6 9506.34 589.431  36
  -1  -2   6 9841.43 536.247  16
  -1  -2   6 9294.17 547.776  27
  -1  -2   6 11246.7 526.498   1
   1   2  -6 4601.80 574.519 106
   1   2  -6 4301.89 654.453 103
   1   2  -6 6582.03 677.976  75
  -1  -2   5 304.717 232.272  61
  -1  -2   5 388.726 269.955  55
  -1  -2   5 241.783 165.328   1
   1   2  -5 80.7387 141.165   9
  -1  -2   5 14.7105 195.477  26
  -1  -2   5 143.526 164.725  16
  -1  -2   5 297.164 189.008  27
   1   2  -5 647.836 245.813 106
   1   2  -5 486.099 235.401  91
  -1  -2   5 648.451 329.168  88
   1   2  -5 609.331 207.785 102
   1   2  -5 550.294 377.178 103
   1   2  -5 315.712 382.103  75
   1   2  -5 256.726 164.384  65
   1   2  -5 496.598 328.613  74
   1   2  -4 1089.36 119.021  38
  -1  -2   4 449.711 231.729  58
  -1  -2   4 383.597 218.691  61
   1   2  -4 1946.59 139.484   2
   1   2  -4 2013.13 171.256  11
   1   2  -4 1767.50 153.068   3
   1   2  -4 2122.79 146.575  10
  -1  -2   4 1724.67 175.794  16
  -1  -2   4 1484.73 177.664  14
  -1  -2   4 1459.05 194.985  26
   1   2  -4 2089.08 176.854   5
   1   2  -4 2063.63 167.623   9
   1   2  -4 550.160 229.271  91
   1   2  -4 343.256 195.006 102
  -1  -2   4 408.047 305.181  88
   1   2  -4 499.681 346.292 103
   1   2  -4 320.285 186.641  87
   1   2  -4 464.214 169.139  65
   1   2  -4 400.731 252.423  84
   1   2  -4 316.777 157.866  66
   1   2  -3 121898. 6481.61  59
  -1  -2   3 118396. 6501.02  61
   1   2  -3 124105. 6495.16  37
  -1  -2   3 120967. 6500.86  58
   1   2  -3 128198. 6494.48  56
  -1  -2   3 129292. 6508.31  36
   1   2  -3 115881. 6498.89   9
   1   2  -3 119496. 6496.59  11
   1   2  -3 119195. 6493.74  10
  -1  -2   3 124091. 6496.97  26
   1   2  -3 108055. 6489.92   5
   1   2  -3 110232. 6492.23   2
  -1  -2   3 114747. 6493.11  14
  -1  -2   3 109115. 6495.76  23
  -1  -2   3 126291. 6518.69  88
   1   2  -3 139286. 6520.02 103
   1   2  -3 136913. 6503.34 102
   1   2  -3 129373. 6507.91  91
   1   2  -3 126379. 6506.97  84
   1   2  -3 129674. 6505.65  66
  -1  -2   2 327.764 204.967  58
   1   2  -2 159.260 164.235  47
   1   2  -2 188.540 116.551  56
  -1  -2   2 195.767 189.389  62
  -1  -2   2 422.624 148.577  22
  -1  -2   2 477.379 139.285  24
   1   2  -2 404.997 114.751  31
  -1  -2   2 793.560 117.402   6
  -1  -2   2 441.150 145.598  26
   1   2  -2 309.865 103.307  35
   1   2  -2 641.183 133.190  10
   1   2  -2 737.880 143.861  11
  -1  -2   2 757.959 127.153  14
   1   2  -2 261.297 123.696  37
   1   2  -2 766.089 166.045   9
   1   2  -2 186.844 194.763  91
   1   2  -2 923.810 244.068 103
  -1  -2   2 462.122 227.235  88
   1   2  -2 313.004 133.218  93
   1   2  -2 459.404 210.751  84
   1   2  -2 199.597 179.796  66
  -1  -2   1 101375. 5026.91  54
  -1  -2   1 104821. 5029.84  62
  -1  -2   1 92654.9 5016.38  43
   1   2  -1 98734.3 5021.96  47
   1   2  -1 97242.4 5022.66  39
  -1  -2   1 97980.8 5026.02  58
   1   2  -1 95173.0 5022.47  40
  -1  -2   1 93682.1 5021.97  22
  -1  -2   1 87512.9 5021.30  15
   1   2  -1 85888.5 5021.62  11
  -1  -2   1 87085.9 5017.33  14
   1   2  -1 94051.8 5020.81  31
  -1  -2   1 88942.8 5022.38  29
   1   2  -1 84576.4 5020.79  10
   1   2  -1 87634.4 5016.86  23
  -1  -2   1 80879.4 5013.82   6
  -1  -2   1 94578.6 5027.89  36
  -1  -2   1 92148.3 5022.77  24
  -1  -2   1 95401.2 5024.84  34
   1   2  -1 85625.8 5024.04   9
   1   2  -1 119046. 5033.70  91
  -1  -2   1 108597. 5036.80  68
   1   2  -1 109501. 5029.12  84
  -1  -2   1 110380. 5037.23  70
   1   2  -1 114086. 5035.56  66
  -1  -2   0 321587. 16902.4  52
  -1  -2   0 319615. 16896.9  48
   1   2   0 319169. 16898.4  50
   1   2   0 322368. 16899.9  57
  -1  -2   0 316345. 16903.3  54
  -1  -2   0 325932. 16903.8  42
  -1  -2   0 323175. 16905.2  62
   1   2   0 316166. 16899.6  29
   1   2   0 299950. 16900.2  10
  -1  -2   0 304380. 16899.8  25
   1   2   0 306804. 16898.2  15
   1   2   0 318246. 16902.7  31
  -1  -2   0 319855. 16902.1  34
   1   2   0 306824. 16899.5  11
   1   2   0 306814. 16900.9   9
   1   2   0 313517. 16903.0  36
  -1  -2   0 302412. 16897.5  32
  -1  -2   0 301416. 16898.6  18
   1   2   0 300316. 16898.4  24
   1   2   0 341102. 16905.7  91
   1   2   0 341387. 16908.2  87
   1   2   0 337379. 16909.6  66
  -1  -2   0 334870. 16907.6  69
  -1  -2   0 337551. 16908.1  68
  -1  -2  -1 188358. 9815.03  52
   1   2   1 190424. 9808.34  53
  -1  -2  -1 190429. 9807.53  49
   1   2   1 190568. 9806.61  60
  -1  -2  -1 192032. 9814.08  54
  -1  -2  -1 182511. 9804.64  64
  -1  -2  -1 187696. 9813.54  42
  -1  -2  -1 171186. 9807.40  21
   1   2   1 174793. 9806.68  11
  -1  -2  -1 193209. 9810.28  34
  -1  -2  -1 182192. 9808.79  28
   1   2   1 176983. 9807.94  18
   1   2   1 175044. 9807.16   9
   1   2   1 178283. 9814.81  31
  -1  -2  -1 171879. 9809.09   8
  -1  -2  -1 177115. 9806.95  19
   1   2   1 173517. 9809.11  10
   1   2   1 180932. 9807.80  32
  -1  -2  -1 169279. 9807.26  12
   1   2   1 212438. 9818.78  87
  -1  -2  -1 207241. 9817.02  86
  -1  -2  -1 198953. 9816.62  85
   1   2   1 196201. 9818.58  66
  -1  -2  -2 10345.3 597.276  52
  -1  -2  -2 10629.1 582.727  54
   1   2   2 10524.9 583.058  51
  -1  -2  -2 10789.7 584.371  42
   1   2   2 9967.64 574.628  21
   1   2   2 10127.2 558.111   9
   1   2   2 9876.86 576.531   8
  -1  -2  -2 10181.1 575.882  17
   1   2   2 9960.09 592.744  31
   1   2   2 9292.65 600.898  30
  -1  -2  -2 10849.1 567.528  34
  -1  -2  -2 10263.9 572.583  33
   1   2   2 10298.7 576.294  19
   1   2   2 10547.3 566.907  10
   1   2   2 9816.72 574.206  12
  -1  -2  -2 10459.6 567.727  27
   1   2   2 9733.72 580.091  87
   1   2   2 10237.7 584.445  66
  -1  -2  -3 241157. 12297.2  54
  -1  -2  -3 241046. 12298.6  62
  -1  -2  -3 251115. 12308.6  52
  -1  -2  -3 243656. 12299.7  42
   1   2   3 229473. 12292.8  45
   1   2   3 227738. 12299.2  12
  -1  -2  -3 233419. 12290.7  14
  -1  -2  -3 234698. 12295.5  16
  -1  -2  -3 212386. 12284.6  22
  -1  -2  -3 234189. 12289.6  34
  -1  -2  -3 227369. 12294.4   6
   1   2   3 225774. 12299.0  17
   1   2   3 229606. 12299.7  19
  -1  -2  -3 228022. 12289.2  26
   1   2   3 225654. 12298.6   8
  -1  -2  -3 272213. 12306.2 104
  -1  -2  -3 231211. 12293.9  73
   1   2   3 259409. 12317.5  83
  -1  -2  -3 236359. 12308.5  81
  -1  -2  -4 101469. 5451.94  52
  -1  -2  -4 89695.6 5436.59  62
   1   2   4 108549. 5445.33  41
  -1  -2  -4 93597.6 5434.99  54
  -1  -2  -4 104364. 5440.66  42
   1   2   4 103440. 5436.40  45
  -1  -2  -4 120469. 5444.52   6
   1   2   4 122772. 5450.45  17
  -1  -2  -4 123536. 5439.29  14
   1   2   4 120239. 5450.01  19
   1   2   4 116742. 5461.89  20
  -1  -2  -4 131650. 5451.77   1
  -1  -2  -4 80443.1 5452.36 104
  -1  -2  -4 88048.7 5480.93 103
  -1  -2  -4 82626.9 5436.42  96
   1   2   4 96985.4 5465.53  67
  -1  -2  -4 91410.2 5436.59  73
   1   2   4 83352.7 5453.86  83
  -1  -2  -4 93558.4 5457.40  81
  -1  -2  -4 97360.0 5464.83  79
   1   2   5 145453. 7970.67  45
   1   2   5 149246. 7982.40  17
  -1  -2  -5 161424. 7987.51   1
   1   2   5 148199. 7982.12  19
  -1  -2  -5 150290. 7981.07   6
  -1  -2  -5 144776. 7983.06  90
  -1  -2  -5 144909. 8002.38 104
  -1  -2  -5 154954. 8034.64 103
  -1  -2  -5 148632. 7974.44  84
  -1  -2  -5 159101. 8012.24  79
   1   2   5 138604. 7999.10  67
   1   2   6 10752.3 637.777  45
   1   2   6 11228.0 675.442  41
   1   2   6 10941.2 675.759  17
  -1  -2  -6 10686.3 662.374   6
   1   2   6 10879.7 672.877  19
  -1  -2  -6 12951.8 747.974 104
  -1  -2  -6 12931.1 691.819  90
  -1  -2  -6 13787.4 837.296 103
  -1  -2  -6 14471.3 876.627  94
  -1  -2  -6 13027.1 743.387  79
  -1  -2  -6 12565.5 777.284  75
   1   2   6 11229.7 689.021  67
   1   2   7 10019.9 615.166  41
   1   2   7 10474.6 614.966  17
   1   2   7 10122.2 612.185  19
  -1  -2  -7 10143.3 624.706   5
  -1  -2  -7 8689.73 788.048 103
  -1  -2  -7 7894.21 691.990 104
  -1  -2  -7 10497.9 860.717  94
  -1  -2  -7 9803.59 748.365  75
   1   2   8 2615.97 321.908  17
   1   2   8 2655.71 272.759  12
  -1  -2  -8 2286.49 321.990   5
  -1  -2  -8 1849.21 683.749  94
  -1  -2  -8 1240.24 585.988 103
   1   2   8 1531.45 400.389  82
  -1  -2  -8 1754.76 530.734  75
   1   2   9 1823.23 284.196  12
   1   2   9 1869.32 328.290  19
   1   2   9 1642.38 290.986  21
  -1  -2  -9 1807.95 335.544   5
  -1  -2  -9 1535.43 674.070 103
  -1  -2  -9 1093.02 508.668 104
  -1  -2  -9 1671.49 707.052  94
  -1  -2  -9 1932.69 624.553  75
   1   2   9 1661.96 436.363  82
   1   2  10 1336.20 401.557  51
   1   2  10 1685.86 281.766  12
   1   2  10 1795.27 340.343  28
   1   2  10 2038.87 337.187  19
   1   2  10 1731.84 292.581  21
  -1  -2 -10 732.055 683.799 103
  -1  -2 -10 481.005 545.014 104
   1   2  10 1207.82 431.596  82
  -1  -2 -10 2053.20 670.870  75
   1   2  11 1244.92 354.697  51
   1   2  11 1222.53 355.267  60
   1   2  11 1343.19 292.179  19
   1   2  11 1297.68 253.455  21
   1   2  11 1284.11 297.051  28
   1   2  11 778.246 433.946  88
  -1  -2 -11 35.2514 694.653 100
  -1  -2 -11 938.333 647.187  75
   1   2  12 1247.89 291.833  60
   1   2  12 1269.94 289.302  51
  -1  -2 -12 1154.60 254.116  49
   1   2  12 1226.43 272.301  36
   1   2  12 1346.01 247.265  28
   1   2  12 331.765 415.807  88
  -1  -2 -12-40.1375 628.663  75
   1   2  13 725.980 208.931  51
  -1  -2 -13 274.294 323.634  64
   1   2  13 453.192 199.958  60
  -1  -2 -13 327.141 198.524  49
   1   2  13 325.318 344.393  88
   1   2  13 274.225 269.966  68
   1   2  13 363.391 295.501  70
  -1  -2 -14 150.537 240.756  64
   1   2  14 23.2534 219.178  70
   1   3 -12 412.822 285.679  64
  -1  -3  12 329.956 270.447  69
  -1  -3  12 391.981 313.702  70
   1   3 -12 578.968 451.739  77
  -1  -3  12 226.955 286.755  68
  -1  -3  11 38.3895 285.692  36
  -1  -3  11-218.284 277.477  41
   1   3 -11-267.465 542.844  77
  -1  -3  11-295.087 365.682  70
  -1  -3  11-25.7009 338.256  68
  -1  -3  11 186.305 329.965  69
   1   3 -10 328.754 358.868  44
  -1  -3  10 256.936 298.841  41
  -1  -3  10 4.05217 221.890  17
  -1  -3  10 278.447 325.348  36
   1   3 -10-538.261 598.938 104
  -1  -3  10 40.3600 390.535  70
  -1  -3  10 394.786 395.894  68
  -1  -3   9 23438.3 1343.18  41
  -1  -3   9 26089.8 1315.41  17
  -1  -3   9 27480.6 1350.80  27
  -1  -3   9 23750.4 1371.36  36
   1   3  -9 18598.4 1482.81 104
   1   3  -9 21575.8 1545.98  75
  -1  -3   9 17890.5 1391.92  68
  -1  -3   9 18127.9 1396.53  70
   1   3  -8 894.347 377.030  44
  -1  -3   8 791.487 289.142  41
  -1  -3   8 898.280 362.937  55
  -1  -3   8 1209.48 274.194  16
  -1  -3   8 1072.05 292.358  27
   1   3  -8 752.434 432.142 106
   1   3  -8 395.808 563.726 104
   1   3  -8 398.314 384.937  96
   1   3  -8 709.610 639.049  75
  -1  -3   8 642.321 411.564  70
  -1  -3   7 1238.52 340.502  55
   1   3  -7 1406.80 355.928  44
  -1  -3   7 1049.04 270.147  27
  -1  -3   7 985.142 228.774  16
  -1  -3   7 853.612 203.278   1
  -1  -3   7 771.358 328.181  36
   1   3  -7 1504.71 532.419 104
   1   3  -7 951.850 386.186 106
  -1  -3   7 601.340 379.855  70
   1   3  -7 966.735 569.048  75
   1   3  -7 1179.59 474.296  74
  -1  -3   6 1459.54 318.794  55
  -1  -3   6 1411.64 237.621  27
  -1  -3   6 1344.25 198.735   1
  -1  -3   6 1589.81 312.453  36
  -1  -3   6 1239.08 241.141  26
   1   3  -6 1596.52 444.047 103
   1   3  -6 1694.55 506.183  75
   1   3  -6 1309.35 448.078  74
  -1  -3   5 13861.8 859.611  58
  -1  -3   5 17402.4 834.097   1
  -1  -3   5 17547.1 887.946  36
  -1  -3   5 17665.3 839.699  16
  -1  -3   5 17920.5 848.080  14
  -1  -3   5 16664.9 852.113  26
   1   3  -5 12639.1 895.917  91
   1   3  -5 9848.84 870.890 106
   1   3  -5 10232.6 846.251 102
   1   3  -5 10160.6 901.061 103
   1   3  -5 13568.6 834.938  65
  -1  -3   4 42234.5 2405.54  61
  -1  -3   4 44731.7 2399.52  22
   1   3  -4 38141.2 2392.29   2
   1   3  -4 44901.0 2393.74  10
  -1  -3   4 46181.4 2415.72  36
  -1  -3   4 43843.8 2392.71  14
  -1  -3   4 44762.9 2398.50  26
   1   3  -4 43073.3 2414.60  87
   1   3  -4 44362.2 2412.44 102
   1   3  -4 47979.2 2433.19  91
   1   3  -4 42264.5 2423.91 103
   1   3  -4 47790.9 2394.32  65
   1   3  -4 46118.4 2446.76  75
  -1  -3   3 286.091 220.337  58
  -1  -3   3 209.905 197.492  62
  -1  -3   3 173.240 173.087  54
  -1  -3   3 44.3049 123.928   6
   1   3  -3 62.4876 121.185   2
   1   3  -3 234.302 114.477  37
   1   3  -3 155.027 145.970   9
   1   3  -3 84.7123 139.353  10
  -1  -3   3 55.0305 162.526  26
  -1  -3   3 47.7049 135.714  14
  -1  -3   3 20.5942 161.417  22
  -1  -3   3 186.807 166.375  34
  -1  -3   3 269.947 209.255  36
   1   3  -3 391.382 258.365 103
   1   3  -3 340.991 147.062  98
   1   3  -3 399.254 209.405 102
   1   3  -3 257.076 200.346  87
   1   3  -3 113.674 243.005  91
   1   3  -3 277.331 179.490  66
  -1  -3   3 309.311 224.099  70
   1   3  -3 335.206 308.864  75
  -1  -3   2 86001.1 4712.28  43
   1   3  -2 81640.4 4708.15  63
   1   3  -2 88177.7 4713.71  37
  -1  -3   2 80396.1 4728.46  62
   1   3  -2 87576.2 4707.89  56
  -1  -3   2 86962.2 4726.98  54
   1   3  -2 90279.8 4725.57  47
   1   3  -2 86889.4 4727.51   2
  -1  -3   2 93377.5 4725.75  22
  -1  -3   2 86666.9 4721.99  15
  -1  -3   2 84616.0 4714.26   6
   1   3  -2 88576.8 4708.16  35
   1   3  -2 88534.6 4726.01  10
   1   3  -2 89167.3 4729.08   9
  -1  -3   2 88408.6 4730.51  36
  -1  -3   2 90794.3 4728.13  34
  -1  -3   2 86388.2 4722.81  24
   1   3  -2 90241.8 4740.46  87
   1   3  -2 87685.7 4729.08  89
   1   3  -2 95116.3 4744.81  91
   1   3  -2 95524.2 4723.55  93
   1   3  -2 89537.3 4739.71  78
   1   3  -2 89565.3 4738.81  75
   1   3  -2 94197.4 4745.04  66
  -1  -3   2 89391.4 4736.65  70
   1   3  -2 90708.6 4719.62  67
  -1  -3   1 3247.42 253.514  52
   1   3  -1 3151.53 273.055  63
  -1  -3   1 3379.80 268.974  42
  -1  -3   1 3180.12 274.050  54
   1   3  -1 3689.43 241.247  39
   1   3  -1 3791.45 237.689  40
  -1  -3   1 3517.60 241.645  22
  -1  -3   1 3167.97 241.202  29
  -1  -3   1 3297.25 261.930  34
   1   3  -1 3474.36 247.753  30
   1   3  -1 4007.09 221.810  20
  -1  -3   1 3764.34 247.159  25
   1   3  -1 3119.74 245.880  10
  -1  -3   1 3706.32 237.822  15
   1   3  -1 3569.49 246.683   9
   1   3  -1 3526.98 211.993   7
   1   3  -1 2707.50 280.536  87
   1   3  -1 3007.32 318.586  91
  -1  -3   1 3027.72 290.085  68
   1   3  -1 2927.11 314.112  75
  -1  -3   1 2921.71 296.790  70
   1   3  -1 3019.42 303.276  66
  -1  -3   0 4463.43 350.419  54
  -1  -3   0 4804.47 343.395  42
   1   3   0 4635.48 312.692  50
  -1  -3   0 4516.63 337.628  52
   1   3   0 4644.98 301.875  39
  -1  -3   0 4640.48 295.977  48
   1   3   0 4185.48 310.379  57
   1   3   0 4987.71 343.898  30
   1   3   0 6228.81 316.281  10
  -1  -3   0 5929.61 313.806  11
   1   3   0 5660.78 311.384   9
   1   3   0 4988.89 290.788  24
   1   3   0 5069.14 300.760  29
  -1  -3   0 5737.95 315.071  25
  -1  -3   0 6088.80 315.667  18
   1   3   0 3445.43 340.375  87
   1   3   0 3638.13 338.312  80
  -1  -3   0 4545.09 349.379  68
   1   3   0 3814.36 356.035  66
  -1  -3   0 3969.27 347.793  69
   1   3   1 309501. 15539.0  50
  -1  -3  -1 304377. 15536.3  49
  -1  -3  -1 291360. 15545.8  42
   1   3   1 300302. 15538.0  53
  -1  -3  -1 296042. 15547.9  52
   1   3   1 301664. 15537.7  25
  -1  -3  -1 272206. 15536.4  21
   1   3   1 291173. 15542.1  10
   1   3   1 280991. 15538.9   9
  -1  -3  -1 269594. 15537.0   8
   1   3   1 284462. 15549.8  30
   1   3   1 268702. 15532.8  15
  -1  -3  -1 277506. 15537.1  11
  -1  -3  -1 277287. 15536.4  12
   1   3   1 313229. 15556.4  87
  -1  -3  -1 311954. 15548.8  85
   1   3   1 294149. 15530.5  71
   1   3   1 310059. 15556.1  66
  -1  -3  -1 315820. 15548.8  86
  -1  -3  -2 507988. 27392.2  12
  -1  -3  -2 510441. 27392.8  19
  -1  -3  -2 515604. 27387.7  11
   1   3   2 482398. 27401.3  20
   1   3   2 521670. 27389.4  18
  -1  -3  -2 519160. 27392.3  17
   1   3   2 512144. 27391.2  53
   1   3   2 504405. 27390.5  60
  -1  -3  -2 522979. 27390.3  49
  -1  -3  -2 519258. 27403.7  52
  -1  -3  -2 521433. 27398.7  42
  -1  -3  -2 508794. 27384.1  64
   1   3   2 517811. 27405.5  66
   1   3   2 547559. 27418.0  83
  -1  -3  -2 521074. 27402.5  86
   1   3   2 501638. 27380.7  71
  -1  -3  -3 21047.2 1160.81  11
   1   3   3 20416.4 1189.40  20
   1   3   3 21661.6 1172.43  12
   1   3   3 21194.2 1171.56   8
   1   3   3 22315.2 1176.71  28
  -1  -3  -3 21850.0 1177.82  17
  -1  -3  -3 22918.1 1173.01  16
  -1  -3  -3 20692.6 1174.05  33
   1   3   3 20974.6 1172.21  21
  -1  -3  -3 22335.9 1198.61  52
   1   3   3 21196.2 1178.43  51
   1   3   3 21489.5 1183.32  60
  -1  -3  -3 22461.3 1184.41  42
  -1  -3  -3 20430.8 1175.47  76
   1   3   3 21326.0 1208.04  83
   1   3   3 22178.6 1213.01  67
  -1  -3  -4 43383.3 2362.64  52
  -1  -3  -4 44153.9 2345.85  54
  -1  -3  -4 42235.9 2347.12  62
  -1  -3  -4 44299.1 2350.10  42
   1   3   4 44654.9 2347.30  21
   1   3   4 44318.2 2348.41  19
  -1  -3  -4 41494.4 2333.67  26
   1   3   4 42474.2 2342.49   8
   1   3   4 46477.1 2352.15  28
  -1  -3  -4 43098.3 2343.29  16
  -1  -3  -4 41727.6 2332.53  34
  -1  -3  -4 41729.7 2334.74  14
   1   3   4 42628.7 2344.41  12
  -1  -3  -4 50382.9 2358.35 104
   1   3   4 44583.8 2382.71  83
   1   3   4 44541.4 2377.83  67
  -1  -3  -4 44649.7 2365.11  81
  -1  -3  -5 172251. 10946.5  54
   1   3   5 204728. 10965.2  51
  -1  -3  -5 194897. 10954.3  42
   1   3   5 222083. 10961.3  21
  -1  -3  -5 247454. 10966.9   1
  -1  -3  -5 225437. 10957.1   6
   1   3   5 223024. 10956.5   8
   1   3   5 226032. 10965.8  28
   1   3   5 218141. 10961.5  19
  -1  -3  -5 216188. 10949.3  14
   1   3   5 220639. 10959.2  12
  -1  -3  -5 159583. 10962.8 104
  -1  -3  -5 175784. 10997.9 103
  -1  -3  -5 187774. 10971.1  81
  -1  -3  -5 190413. 10983.3  79
   1   3   5 182714. 10983.3  67
   1   3   6 800.618 275.042  51
   1   3   6 791.309 139.101  45
  -1  -3  -6 1143.98 218.233   1
   1   3   6 1166.69 197.793  12
   1   3   6 1253.58 174.787   8
   1   3   6 1094.74 207.959  21
  -1  -3  -6 1154.13 180.482   6
   1   3   6 1044.54 247.579  28
   1   3   6 1117.09 238.823  19
  -1  -3  -6 624.437 301.206 104
  -1  -3  -6 268.268 458.743 103
   1   3   6 615.648 340.748  89
  -1  -3  -6 368.230 257.011  90
   1   3   6 662.951 239.684  67
   1   3   7 51811.6 2618.74  28
   1   3   7 47630.6 2606.63  21
   1   3   7 47895.0 2612.53  19
   1   3   7 46524.5 2622.11  51
  -1  -3  -7 45301.1 2674.83  75
  -1  -3  -7 46068.4 2662.23  79
   1   3   8 3523.72 396.201  51
  -1  -3  -8 3773.48 365.579   5
   1   3   8 4100.22 355.901  28
   1   3   8 3879.40 349.165  19
   1   3   8 3777.59 309.570  12
  -1  -3  -8 1808.02 611.381 103
  -1  -3  -8 3041.51 407.214  90
  -1  -3  -8 3254.45 767.320  94
  -1  -3  -8 2941.78 547.545  75
  -1  -3  -8 2862.69 466.248  79
   1   3   8 2819.55 502.923  82
   1   3   9 13734.2 924.379  51
   1   3   9 12767.1 920.777  60
   1   3   9 16627.8 886.223  21
  -1  -3  -9 17657.8 950.361   5
   1   3   9 15992.2 903.841  28
   1   3   9 18254.5 908.594  19
   1   3   9 17702.7 883.012  12
  -1  -3  -9 7235.13 1076.75 103
  -1  -3  -9 9985.13 1136.92  94
   1   3   9 8138.37 982.485  82
  -1  -3  -9 10686.0 1058.78  75
   1   3  10 1031.16 359.714  60
   1   3  10 879.288 291.850  28
   1   3  10 967.119 258.482  21
  -1  -3 -10 821.541 712.198  94
  -1  -3 -10 786.107 675.956 103
   1   3  10 850.187 456.549  82
  -1  -3 -10 1019.26 618.966  75
   1   3  11 297.576 311.806  51
   1   3  11 560.638 311.687  60
  -1  -3 -11 431.186 260.281  49
   1   3  11 585.320 260.076  28
   1   3  11 332.024 459.854  88
  -1  -3 -11 149.688 625.422  75
   1   3  11 359.031 422.473  82
   1   3  12 392.091 258.576  51
   1   3  12 265.952 216.872  53
   1   3  12 122.907 249.348  60
  -1  -3 -12 495.766 241.352  49
  -1  -3 -12 79.8732 343.433  64
   1   3  12 130.422 239.832  36
   1   3  12 483.428 215.186  28
   1   3  12-70.4283 424.642  88
  -1  -3 -12-120.957 568.980  75
   1   3  13 1638.33 210.050  60
  -1  -3 -13 1286.10 312.889  64
  -1  -3 -13 1808.34 234.696  49
  -1  -3 -13 720.155 527.556 100
   1   3  13 766.781 362.270  88
   1   3  13 547.817 292.438  70
  -1  -4  12-76.1575 248.197  68
  -1  -4  12 272.147 248.294  69
   1   4 -12 373.278 408.089  77
  -1  -4  11 1478.45 285.656  41
  -1  -4  11 1023.58 341.069  69
   1   4 -11 952.932 538.367  77
  -1  -4  11 907.752 367.783  70
  -1  -4  11 838.613 336.888  68
   1   4 -10-29.7315 337.858  44
  -1  -4  10-227.550 286.558  41
  -1  -4  10 174.901 275.935  27
  -1  -4  10 107.159 315.571  36
   1   4 -10-109.060 574.733 104
  -1  -4  10-113.026 367.273  68
  -1  -4  10 219.280 372.693  70
  -1  -4   9 306.282 292.789  41
   1   4  -9 571.462 355.791  44
  -1  -4   9 96.2975 350.816  55
  -1  -4   9 220.939 331.804  36
  -1  -4   9 840.397 225.300  17
  -1  -4   9 536.530 279.082  27
   1   4  -9 174.521 572.422 104
  -1  -4   9 493.896 382.562  70
  -1  -4   9 505.849 405.459  68
   1   4  -8 10884.5 649.301  44
  -1  -4   8 7919.85 619.802  55
  -1  -4   8 11032.1 590.108  27
  -1  -4   8 12988.4 583.210  16
  -1  -4   8 10161.1 648.967  36
   1   4  -8 5419.39 656.277  96
   1   4  -8 5112.05 766.260 104
   1   4  -8 3942.04 678.172 106
   1   4  -8 7687.21 854.123  75
  -1  -4   8 6296.21 669.590  68
  -1  -4   8 6010.54 665.011  70
   1   4  -8 5070.32 774.125  74
  -1  -4   7 10852.1 704.090  55
  -1  -4   7 12436.0 651.970  16
  -1  -4   7 11365.8 727.897  36
   1   4  -7 9077.62 841.406 104
   1   4  -7 7715.46 784.162 106
   1   4  -7 8529.82 867.298  74
  -1  -4   7 8440.20 744.370  70
   1   4  -7 10537.3 915.425  75
  -1  -4   6 205.233 320.015  55
  -1  -4   6 142.023 281.551  61
  -1  -4   6 108.238 306.641  36
  -1  -4   6-24.5447 192.100   1
  -1  -4   6 136.373 229.463  26
  -1  -4   6-120.898 209.282  14
  -1  -4   6 70.9042 199.231  16
   1   4  -6 676.091 399.443 106
   1   4  -6 573.302 491.168 104
  -1  -4   6 201.617 339.503  70
   1   4  -6 376.576 236.864  65
   1   4  -6 734.171 510.163  74
   1   4  -6 450.843 547.954  75
  -1  -4   5 4042.23 371.234  58
  -1  -4   5 3799.85 369.432  61
  -1  -4   5 3504.14 325.671  26
  -1  -4   5 3259.71 299.949  14
  -1  -4   5 3892.19 374.846  36
   1   4  -5 4976.47 376.642 102
   1   4  -5 4862.82 511.699 104
   1   4  -5 4758.96 523.015  74
  -1  -4   5 4295.52 410.466  70
  -1  -4   4 8197.04 577.496  58
  -1  -4   4 6233.13 559.659  62
  -1  -4   4 12123.4 565.196  22
   1   4  -4 13007.4 575.456   2
  -1  -4   4 13061.8 552.679  14
  -1  -4   4 12087.9 568.509  26
   1   4  -4 13058.1 581.882   3
  -1  -4   4 10891.0 593.538  36
   1   4  -4 4216.21 582.689 106
   1   4  -4 4649.63 571.068 102
   1   4  -4 4595.20 633.401 104
   1   4  -4 5063.40 566.092  87
   1   4  -4 6223.56 660.769  75
   1   4  -3 8178.10 468.707  47
  -1  -4   3 6756.70 477.618  62
  -1  -4   3 6668.14 481.910  58
  -1  -4   3 8435.93 460.267  22
  -1  -4   3 8694.06 433.427   6
  -1  -4   3 8667.77 445.521  14
  -1  -4   3 7783.87 481.151  36
  -1  -4   3 8485.85 468.892  34
   1   4  -3 8255.80 455.486   2
   1   4  -3 7932.13 465.860   3
   1   4  -3 5998.37 483.184  87
   1   4  -3 6041.04 457.252  93
   1   4  -3 5185.95 483.721 102
   1   4  -3 5533.06 449.277  98
  -1  -4   3 6135.92 482.293  70
   1   4  -3 5586.12 557.998  75
  -1  -4   3 6146.00 492.907  68
   1   4  -3 5965.03 460.621  83
  -1  -4   2 366.144 227.670  62
   1   4  -2 433.321 177.981  63
  -1  -4   2 580.516 122.591  43
  -1  -4   2 471.175 197.814  54
  -1  -4   2 563.618 204.227  36
  -1  -4   2 528.627 154.451  22
   1   4  -2 505.026 151.993   2
  -1  -4   2 668.345 105.622   5
  -1  -4   2 674.591 177.689  34
   1   4  -2 546.551 82.0178  37
  -1  -4   2 590.662 138.612  15
  -1  -4   2 361.278 60.1440   4
  -1  -4   2 542.371 123.636   6
   1   4  -2 389.994 257.064 104
   1   4  -2 433.977 197.126  93
   1   4  -2 401.235 280.954  89
   1   4  -2 331.678 223.837 102
   1   4  -2 375.694 155.086  67
   1   4  -2 395.473 212.863  66
   1   4  -2 361.496 225.353  87
  -1  -4   2 457.940 224.640  70
   1   4  -2 385.598 206.976  83
   1   4  -2 241.563 373.362  78
  -1  -4   2 561.352 223.863  68
  -1  -4   1 23561.1 1406.54  52
   1   4  -1 24205.6 1415.09  63
   1   4  -1 25332.3 1381.71  37
  -1  -4   1 24703.4 1416.55  54
   1   4  -1 26438.2 1395.29  20
   1   4  -1 27253.3 1394.16   7
  -1  -4   1 27203.5 1397.31  15
  -1  -4   1 29522.5 1409.22  11
   1   4  -1 29864.4 1420.62   2
  -1  -4   1 28921.2 1414.32  34
   1   4  -1 23000.8 1428.91  87
   1   4  -1 22962.8 1441.29  89
   1   4  -1 21318.8 1408.03 104
  -1  -4   1 24687.7 1423.76  69
   1   4  -1 25536.0 1441.90  83
   1   4  -1 24791.6 1420.02  67
  -1  -4   1 24000.6 1414.51  68
   1   4  -1 25890.4 1439.54  66
   1   4   0 45820.4 2409.26  50
   1   4   0 45082.0 2400.35  40
  -1  -4   0 42168.6 2399.35  48
  -1  -4   0 43031.1 2418.60  52
   1   4   0 44675.4 2409.07  57
   1   4   0 46460.3 2403.68  39
  -1  -4   0 46937.7 2411.44  11
   1   4   0 44325.7 2410.48  20
   1   4   0 44055.2 2391.35  35
   1   4   0 46161.0 2421.57   2
   1   4   0 45402.6 2408.65   7
  -1  -4   0 46036.8 2409.41  18
   1   4   0 39969.7 2433.22  87
  -1  -4   0 41927.6 2420.72  69
   1   4   0 47027.4 2420.86  77
  -1  -4   0 46742.5 2431.20  85
   1   4   0 42523.5 2420.07  80
   1   4   0 45705.4 2435.46  67
   1   4   0 42775.5 2436.69  66
   1   4   0 44051.3 2445.17  83
   1   4   1 49310.2 2515.62  20
   1   4   1 48399.5 2492.69  15
  -1  -4  -1 49235.9 2505.51  11
  -1  -4  -1 49018.0 2505.48   8
  -1  -4  -1 49257.4 2516.00  31
  -1  -4  -1 50507.8 2504.46  12
   1   4   1 49542.7 2515.12   2
  -1  -4  -1 45639.8 2519.76  52
   1   4   1 45020.7 2503.09  53
   1   4   1 47171.1 2505.08  57
   1   4   1 46613.0 2503.76  50
  -1  -4  -1 40988.8 2516.02  85
   1   4   1 41622.1 2535.86  83
  -1  -4  -1 41063.6 2517.87  86
   1   4   1 44399.5 2534.75  67
   1   4   1 41571.6 2493.63  71
  -1  -4  -2 41016.7 1855.49  11
  -1  -4  -2 39671.7 1864.50  33
   1   4   2 40033.9 1864.89   2
  -1  -4  -2 39456.8 1858.38   8
   1   4   2 39051.1 1854.67  32
   1   4   2 40682.8 1853.12  25
  -1  -4  -2 40251.2 1874.92  31
  -1  -4  -2 39470.9 1861.47  12
   1   4   2 36624.5 1857.35  53
  -1  -4  -2 24520.7 1833.84  64
   1   4   2 37034.1 1857.24  50
  -1  -4  -2 35810.4 1878.81  52
  -1  -4  -2 38697.3 1855.64  49
   1   4   2 30353.2 1894.74  83
   1   4   2 33286.1 1892.52  67
  -1  -4  -2 31551.4 1874.49  86
   1   4   2 34101.4 1842.08  71
  -1  -4  -3 6212.71 376.399  33
  -1  -4  -3 5971.29 390.888  31
   1   4   3 6216.03 347.438   2
  -1  -4  -3 8234.04 343.209  11
   1   4   3 5609.62 343.666  25
   1   4   3 5916.09 354.985  32
   1   4   3 6554.28 351.244  18
   1   4   3 3914.45 357.915  60
  -1  -4  -3 3424.42 360.565  76
   1   4   3 3311.87 414.547  67
   1   4   3 2965.37 416.490  83
  -1  -4  -4 15396.9 902.427  11
   1   4   4 17756.3 922.604  18
   1   4   4 17952.5 932.047  28
   1   4   4 17550.5 922.897  21
   1   4   4 18381.7 928.762  32
   1   4   4 16946.3 916.741   2
   1   4   4 16321.3 932.782  53
  -1  -4  -4 15055.6 954.325  52
   1   4   4 16434.6 932.527  51
   1   4   5 482.391 232.703  60
   1   4   5 483.320 222.198  51
  -1  -4  -5 216.959 186.991  62
  -1  -4  -5 291.676 173.442  54
  -1  -4  -5 386.846 244.931  52
  -1  -4  -5 407.976 191.291  42
   1   4   5 538.361 178.273  12
  -1  -4  -5 708.540 157.155   6
   1   4   5 663.932 174.117   7
  -1  -4  -5 703.970 196.735   1
   1   4   5 723.279 213.823  28
   1   4   5 595.525 194.776  32
   1   4   5 628.873 181.850  21
   1   4   5 21.5570 365.063  89
  -1  -4  -5 201.954 271.967  81
  -1  -4  -6 10042.6 695.169  52
   1   4   6 10546.9 690.751  60
   1   4   6 10772.1 686.991  51
  -1  -4  -6 11477.1 657.747   6
  -1  -4  -6 13056.0 681.355   1
   1   4   6 11567.1 664.010  21
   1   4   6 11969.9 677.743  28
   1   4   6 12469.0 664.178  12
  -1  -4  -6 9042.35 817.046 103
   1   4   6 8827.00 737.007  67
  -1  -4  -6 11202.2 753.440  79
   1   4   7 4189.33 389.120  51
   1   4   7 3716.22 397.094  60
   1   4   7 5506.27 341.779  21
   1   4   7 5354.20 365.997  28
  -1  -4  -7 6796.47 391.057   1
   1   4   7 6113.02 342.915  12
  -1  -4  -7 2339.57 392.370  90
  -1  -4  -7 2124.49 645.353  94
  -1  -4  -7 2154.80 580.082 103
   1   4   7 2391.84 514.419  89
  -1  -4  -7 3252.04 484.543  75
  -1  -4  -7 2973.09 485.806  79
   1   4   7 3115.46 519.082  82
   1   4   8 8847.77 613.286  51
   1   4   8 8918.59 618.458  60
   1   4   8 10499.5 582.065  21
   1   4   8 10257.1 600.752  28
   1   4   8 11235.4 580.429  12
  -1  -4  -8 7597.98 924.231  94
  -1  -4  -8 6614.61 817.437 103
  -1  -4  -8 7153.80 634.658  90
  -1  -4  -8 7918.99 718.898  79
   1   4   8 6334.36 767.305  82
  -1  -4  -8 8252.02 740.239  75
   1   4   9 468.266 318.896  60
   1   4   9 427.148 309.219  51
   1   4   9 370.401 227.907  21
  -1  -4  -9 815.253 301.593   5
   1   4   9 751.316 273.303  28
  -1  -4  -9 468.351 766.878  94
  -1  -4  -9 885.516 654.508 103
  -1  -4  -9 497.932 528.630  75
   1   4   9 12.8617 517.605  82
  -1  -4  -9 473.752 433.778  79
   1   4  10 13825.0 880.823  60
   1   4  10 18182.6 855.830  21
   1   4  10 18697.8 881.787  28
  -1  -4 -10 8172.17 1070.45 103
   1   4  10 8428.79 996.558  88
  -1  -4 -10 9370.15 1155.03  94
   1   4  10 10222.7 1013.13  82
  -1  -4 -10 10744.0 1052.17  75
   1   4  11 1051.52 245.235  28
   1   4  11 459.355 250.967  53
   1   4  11 574.773 292.233  51
  -1  -4 -11 846.086 256.838  49
   1   4  11 866.623 286.410  60
  -1  -4 -11 453.799 571.473  75
   1   4  12 803.143 242.923  60
  -1  -4 -12 1279.44 261.883  49
  -1  -4 -12 789.431 646.164 100
   1   4  12 534.261 447.215  88
   1   4  12 310.291 304.699  70
  -1  -4 -13 820.159 209.089  49
   1   4  13 125.344 353.896  88
  -1  -4 -13 214.150 497.856 100
   1   4  14 144.120 160.039  97
  -1  -5  12-45.4229 214.380  69
   1   5 -12 437.824 367.785  77
  -1  -5  11-238.553 228.765  41
  -1  -5  11 304.335 301.621  69
  -1  -5  11-295.565 287.814  68
   1   5 -11 25.1402 464.015  77
  -1  -5  10 686.357 264.113  27
  -1  -5  10 523.959 268.100  41
   1   5 -10 447.397 313.810  44
  -1  -5  10 407.461 338.545  68
   1   5 -10 772.891 561.802  77
  -1  -5  10 257.902 362.127  69
  -1  -5   9 2879.18 329.926  41
  -1  -5   9 2361.90 391.250  55
   1   5  -9 2847.31 392.588  44
  -1  -5   9 2914.70 273.830  17
  -1  -5   9 2986.89 322.183  27
   1   5  -9 1794.50 443.737  96
   1   5  -9 1522.26 604.025 104
  -1  -5   9 1651.73 439.234  70
  -1  -5   8 1878.28 260.128  16
  -1  -5   8 1715.50 288.014  27
  -1  -5   8 1904.73 370.858  36
   1   5  -8 1128.21 450.088  96
   1   5  -8 1462.56 577.455 104
  -1  -5   8 1406.41 419.937  68
  -1  -5   8 1285.25 409.925  70
  -1  -5   7 9328.44 649.657  55
  -1  -5   7 9226.73 595.738  26
  -1  -5   7 8846.38 563.432  16
  -1  -5   7 9393.66 582.360  27
   1   5  -7 8713.59 814.163 104
   1   5  -7 7690.41 751.709 106
   1   5  -7 7599.49 859.785  74
  -1  -5   7 8144.61 693.865  70
  -1  -5   7 8255.96 696.675  68
  -1  -5   6 1736.39 343.023  61
  -1  -5   6 2108.75 344.524  58
  -1  -5   6 3566.06 281.784  14
  -1  -5   6 2742.62 382.039  36
  -1  -5   6 3669.33 268.646  16
   1   5  -6 765.186 361.470 102
   1   5  -6 1163.80 441.115 106
   1   5  -6 944.047 519.407 104
   1   5  -6 1975.31 593.687  74
   1   5  -6 2442.48 328.257  65
  -1  -5   6 1554.46 397.477  70
  -1  -5   6 1553.67 404.459  68
  -1  -5   5 1342.52 306.262  61
  -1  -5   5 1363.53 307.386  58
  -1  -5   5 1104.39 243.504  26
  -1  -5   5 1216.64 214.482  14
  -1  -5   5 1334.48 306.702  36
   1   5  -5 1257.05 371.572 106
  -1  -5   5 1008.94 328.544  70
   1   5  -5 1234.93 540.499  74
   1   5  -5 1639.48 287.221  65
  -1  -5   5 1249.65 340.577  68
  -1  -5   4 567.336 213.372  54
   1   5  -4 778.605 259.961  47
  -1  -5   4 347.478 263.251  58
  -1  -5   4 462.163 150.701   6
  -1  -5   4 437.136 213.242  34
   1   5  -4 530.344 225.062   3
  -1  -5   4 344.449 164.986  14
  -1  -5   4 409.942 197.485  22
  -1  -5   4 573.636 211.372  26
  -1  -5   4 596.745 260.552  36
   1   5  -4 344.380 302.280 106
   1   5  -4 963.924 290.531 102
   1   5  -4 601.530 373.446 104
   1   5  -4 976.093 433.963  74
  -1  -5   4 663.423 282.581  68
  -1  -5   3 1723.15 243.807  54
   1   5  -3 2188.65 269.666  47
  -1  -5   3 1472.89 256.166  36
  -1  -5   3 1541.16 236.661  34
  -1  -5   3 1604.81 224.767  22
  -1  -5   3 1695.48 194.192  14
   1   5  -3 1422.88 256.411   3
   1   5  -3 1508.92 226.573   2
   1   5  -3 2252.81 263.817  93
   1   5  -3 2317.06 304.285 106
   1   5  -3 2075.01 261.057  98
   1   5  -3 1572.05 340.228 104
   1   5  -3 2316.09 328.523 102
  -1  -5   3 1172.90 270.292  70
   1   5  -3 1586.14 262.050  83
  -1  -5   3 1527.37 281.280  68
  -1  -5   2 11049.4 667.425  54
  -1  -5   2 11763.4 627.029  43
   1   5  -2 12397.3 668.325  47
  -1  -5   2 12691.2 669.073  42
  -1  -5   2 13164.2 632.538   6
  -1  -5   2 13168.9 652.586  22
  -1  -5   2 12394.7 639.976  15
  -1  -5   2 13060.0 671.379  34
   1   5  -2 13559.7 679.420   2
   1   5  -2 7910.47 681.330 102
   1   5  -2 7236.85 678.275 106
   1   5  -2 9123.16 666.084  93
   1   5  -2 7242.42 676.983 104
   1   5  -2 8442.48 693.797  83
  -1  -5   2 9857.78 683.719  69
   1   5  -2 9008.01 773.395  78
  -1  -5   2 9316.97 668.179  68
  -1  -5   1 4668.73 333.516  54
   1   5  -1 3425.34 355.191  63
  -1  -5   1 4334.48 331.963  42
  -1  -5   1 5068.33 296.865  11
   1   5  -1 3919.36 308.843   2
  -1  -5   1 4635.80 326.572  34
   1   5  -1 3941.44 272.385   7
   1   5  -1 4777.85 450.790  89
   1   5  -1 4027.12 336.585  93
   1   5  -1 3453.22 334.162 106
  -1  -5   1 3886.07 343.309  69
   1   5  -1 3092.30 335.849  67
   1   5  -1 4308.41 371.764  77
   1   5  -1 4405.26 546.852  78
   1   5  -1 3650.23 371.012  83
  -1  -5   1 3766.22 324.282  68
  -1  -5   0 4031.88 283.132  48
  -1  -5   0 4867.23 359.500  42
   1   5   0 4818.94 288.147  39
   1   5   0 5863.31 334.287   2
   1   5   0 4516.50 309.231  20
  -1  -5   0 5588.44 317.069  11
   1   5   0 5680.68 314.440   7
   1   5   0 4323.33 270.791  13
   1   5   0 3690.19 461.171  89
   1   5   0 3909.46 370.143  80
  -1  -5   0 4526.92 353.115  69
  -1  -5   0 4323.26 389.792  85
   1   5   0 3867.62 367.975  67
   1   5   0 3622.05 390.786  83
   1   5   1 2635.71 180.925  39
  -1  -5  -1 2482.49 283.869  52
   1   5   1 2108.67 164.325  40
  -1  -5  -1 2822.04 282.204  42
  -1  -5  -1 2794.18 215.176  11
   1   5   1 2854.68 228.122   2
  -1  -5  -1 3102.87 240.017   8
   1   5   1 3089.54 230.489   7
  -1  -5  -1 2660.61 246.423  31
   1   5   1 2487.83 186.964  13
  -1  -5  -1 3144.21 233.196  12
   1   5   1 1467.53 205.127 106
   1   5   1 1925.01 403.043  89
  -1  -5  -1 1933.55 306.317  86
   1   5   1 1966.37 323.752  83
   1   5   1 1806.83 293.400  67
  -1  -5  -1 2172.52 284.303  85
  -1  -5  -2 60347.0 3177.59  42
   1   5   2 58161.3 3158.98  53
   1   5   2 61752.1 3159.40  50
  -1  -5  -2 58069.0 3182.29  52
  -1  -5  -2 59465.9 3156.86  11
  -1  -5  -2 61747.7 3160.57   8
   1   5   2 60007.2 3168.50   2
   1   5   2 62719.3 3175.65   7
  -1  -5  -2 59829.1 3177.68  31
  -1  -5  -2 60439.5 3166.62  33
   1   5   2 56286.9 3233.75  89
   1   5   2 52563.5 3158.61  97
  -1  -5  -2 53546.6 3178.59  86
   1   5   2 53220.6 3212.90  83
   1   5   2 52853.5 3201.93  67
   1   5   3 16184.3 927.700  53
   1   5   3 16844.1 927.108  50
  -1  -5  -3 16439.3 956.471  42
  -1  -5  -3 16226.9 924.425  49
  -1  -5  -3 15626.3 970.087  52
  -1  -5  -3 15392.4 916.051  11
  -1  -5  -3 18577.0 945.471  33
  -1  -5  -3 15902.7 956.381  31
   1   5   3 18323.9 916.616  25
   1   5   3 16869.5 942.357   7
   1   5   3 16764.5 930.028   2
   1   5   3 13148.9 1036.40  89
   1   5   3 14067.5 999.816  83
   1   5   4 17779.9 869.510   2
  -1  -5  -4 15820.7 869.525  33
   1   5   4 16594.7 862.021  32
   1   5   4 16661.8 850.501  25
   1   5   4 17871.8 856.071  18
   1   5   4 12340.2 862.827  60
   1   5   4 14756.1 864.980  50
  -1  -5  -4 13274.2 908.296  52
   1   5   4 13337.9 864.910  53
  -1  -5  -4 13841.2 860.688  49
  -1  -5  -4 14998.5 887.619  42
   1   5   4 10527.4 916.410  67
  -1  -5  -5 1696.51 261.626  54
   1   5   5 2334.75 266.288  53
  -1  -5  -5 2082.10 323.855  52
  -1  -5  -5 2178.93 278.968  42
   1   5   5 2368.73 277.209  60
  -1  -5  -5 2355.12 257.782  49
   1   5   5 3689.80 232.114  18
   1   5   5 3368.07 253.584  32
   1   5   5 1807.72 450.922  89
   1   5   5 2306.78 364.676  67
   1   5   6 14977.0 870.931  53
   1   5   6 13634.6 874.666  60
  -1  -5  -6 12999.5 902.937  52
  -1  -5  -6 15736.7 879.545  49
   1   5   6 18108.1 866.779  32
  -1  -5  -6 20386.1 890.087   1
  -1  -5  -6 9027.30 972.563 103
   1   5   6 11674.8 1006.14  89
  -1  -5  -6 12462.3 950.388  79
   1   5   6 11529.0 977.035  82
   1   5   7 917.325 272.547  51
  -1  -5  -7 1046.42 258.391  49
   1   5   7 627.281 267.602  60
   1   5   7 676.037 250.589  53
   1   5   7 1132.79 221.048  32
   1   5   7 909.102 239.812  28
  -1  -5  -7 1604.54 265.487   1
  -1  -5  -7 450.887 526.899 103
   1   5   7 741.339 515.943  89
  -1  -5  -7 685.583 427.709  79
   1   5   7 632.236 473.408  82
   1   5   8 1277.71 297.958  60
   1   5   8 1579.08 291.003  51
   1   5   8 1564.17 276.273  53
  -1  -5  -8 1811.28 294.034  49
   1   5   8 1122.53 236.709  32
   1   5   8 1263.48 264.838  28
  -1  -5  -8 605.764 568.006 103
  -1  -5  -8 1573.73 732.479  94
  -1  -5  -8 1983.89 358.229  90
   1   5   8 1138.36 532.678  82
  -1  -5  -8 1568.47 474.419  79
   1   5   9 4017.97 348.019  53
  -1  -5  -9 4087.09 364.428  49
   1   5   9 3682.85 368.471  60
  -1  -5  -9 2254.10 648.368 103
  -1  -5  -9 1734.98 827.088  94
  -1  -5  -9 2818.10 513.680  79
   1   5   9 2668.91 623.428  82
   1   5  10 288.359 242.049  53
  -1  -5 -10 658.759 265.418  49
  -1  -5 -10 681.503 747.417  94
  -1  -5 -10-188.321 614.880 103
   1   5  10-97.7830 484.365  88
   1   5  10 571.944 526.726  82
   1   5  11 539.299 255.528  60
  -1  -5 -11 525.768 256.124  49
   1   5  11 276.528 489.265  88
  -1  -5 -11 11.9711 695.121  94
  -1  -5 -12 277.928 228.829  49
  -1  -5 -12 132.426 601.245 100
   1   5  12 418.669 434.899  88
   1   5  13 210.287 223.753  97
  -1  -5 -13 208.613 472.592 100
  -1  -6  11 225.568 255.462  69
  -1  -6  11 127.140 238.963  68
   1   6 -11-135.592 413.858  77
   1   6 -10 995.367 292.005  44
  -1  -6  10 733.239 239.884  41
   1   6 -10 459.603 370.975  96
  -1  -6  10 231.557 296.307  68
  -1  -6  10 537.708 331.806  69
   1   6 -10 1033.69 492.092  77
   1   6  -9 6932.60 470.774  44
  -1  -6   9 5198.29 466.969  55
  -1  -6   9 6457.53 418.830  41
  -1  -6   9 6912.43 407.154  27
   1   6  -9 2640.12 527.413  96
  -1  -6   9 3062.54 502.515  69
  -1  -6   9 2402.41 467.307  68
   1   6  -9 2740.40 652.086  77
   1   6  -8 8451.03 590.144  44
  -1  -6   8 6171.38 571.558  55
  -1  -6   8 9473.34 513.380  16
  -1  -6   8 9176.94 534.401  27
   1   6  -8 3873.19 726.848 104
   1   6  -8 5424.21 652.215  96
   1   6  -8 4257.53 768.908  77
  -1  -6   7 16320.6 1039.91  55
  -1  -6   7 19924.1 1015.89  26
  -1  -6   7 21607.5 992.084  16
  -1  -6   7 19921.5 997.495  27
   1   6  -7 9738.03 1104.58 106
   1   6  -7 10361.3 1135.64 104
  -1  -6   7 14578.9 1081.82  69
  -1  -6   7 12429.4 1062.78  68
   1   6  -7 14244.4 1260.99  74
  -1  -6   6 12923.0 917.542  61
  -1  -6   6 13463.3 911.943  58
  -1  -6   6 18272.1 882.545  16
  -1  -6   6 17879.6 886.305  14
  -1  -6   6 18185.7 902.416  26
   1   6  -6 12524.7 1036.29 104
   1   6  -6 10718.9 939.241 102
   1   6  -6 11077.9 1007.44 106
  -1  -6   6 12583.8 957.357  68
  -1  -6   6 14567.0 985.580  69
   1   6  -6 14569.2 912.722  65
   1   6  -6 14573.8 1174.69  74
  -1  -6   5 14158.4 949.170  61
  -1  -6   5 15259.9 955.829  58
  -1  -6   5 17731.4 932.121  22
  -1  -6   5 19635.0 919.295  14
   1   6  -5 12688.0 983.280 102
   1   6  -5 13422.8 1016.52 106
   1   6  -5 12073.0 1020.89 104
  -1  -6   5 13345.2 969.248  68
  -1  -6   5 15368.7 994.997  69
   1   6  -5 18054.1 1174.37  74
   1   6  -5 17481.5 955.087  65
  -1  -6   4 707.448 239.528  54
   1   6  -4 884.518 284.399  47
  -1  -6   4 782.574 278.498  62
  -1  -6   4 851.322 303.835  58
  -1  -6   4 844.524 167.054   6
  -1  -6   4 769.071 243.296  34
   1   6  -4 703.109 289.017   3
  -1  -6   4 856.911 182.649  14
   1   6  -4 557.011 380.995 106
   1   6  -4 381.862 343.423 102
   1   6  -4 876.354 515.079  74
  -1  -6   4 893.747 330.384  69
  -1  -6   3 19997.7 1338.03  62
   1   6  -3 26793.0 1347.36  47
  -1  -6   3 21337.4 1329.76  54
  -1  -6   3 26450.0 1315.05  14
  -1  -6   3 25464.6 1303.33   6
  -1  -6   3 24235.9 1333.24  34
  -1  -6   3 26335.6 1330.65  22
   1   6  -3 27307.8 1375.98   3
   1   6  -3 25508.8 1370.20   2
   1   6  -3 18557.9 1333.05  93
   1   6  -3 21905.4 1455.89  74
  -1  -6   3 18053.1 1340.77  69
   1   6  -2 3086.88 306.415  47
  -1  -6   2 3232.85 299.249  42
  -1  -6   2 2413.06 324.376  62
  -1  -6   2 3077.39 306.741  54
  -1  -6   2 4059.48 265.466  22
   1   6  -2 4927.46 316.650   2
  -1  -6   2 3424.83 292.042  34
   1   6  -2 4833.87 348.822   3
   1   6  -2 1043.52 349.135 102
   1   6  -2 1446.60 307.086  93
   1   6  -2 1255.47 344.107 106
   1   6  -2 2574.93 479.111  74
   1   6  -2 1373.37 334.982  83
   1   6  -2 1563.86 506.169  78
  -1  -6   1 56010.3 3179.24  52
  -1  -6   1 64440.8 3192.43  42
  -1  -6   1 58219.0 3190.64  54
  -1  -6   1 66319.8 3173.09  22
   1   6  -1 73867.4 3215.89   2
  -1  -6   1 67861.0 3192.54  34
  -1  -6   1 68623.0 3186.77  11
   1   6  -1 45103.0 3181.97 106
   1   6  -1 50211.2 3192.28 102
   1   6  -1 52689.1 3187.94  93
   1   6  -1 55092.7 3264.30  89
  -1  -6   1 50567.6 3181.61  69
   1   6  -1 54728.9 3264.71  78
  -1  -6   0 16392.8 926.553  54
  -1  -6   0 17587.3 931.651  42
  -1  -6   0 15606.5 921.528  52
  -1  -6   0 18302.5 904.697  11
   1   6   0 18512.7 930.107   2
   1   6   0 17486.9 904.852   7
  -1  -6   0 17721.3 919.838  34
   1   6   0 13769.8 1033.82  89
   1   6   0 11579.5 899.838 106
   1   6   0 13379.6 922.557 102
  -1  -6   0 13842.4 928.790  85
  -1  -6   0 14234.5 937.559  86
  -1  -6  -1 163397. 8818.72  52
  -1  -6  -1 154306. 8786.90  48
  -1  -6  -1 178667. 8821.96  42
   1   6   1 192290. 8828.92   2
  -1  -6  -1 190545. 8808.51  11
  -1  -6  -1 189046. 8802.47   8
   1   6   1 182350. 8815.83   7
   1   6   1 142120. 8871.29  89
   1   6   1 136176. 8832.96  74
   1   6   1 129600. 8818.90  80
  -1  -6  -1 136473. 8808.49  86
  -1  -6  -2 3356.93 286.918  11
   1   6   2 3843.34 297.420   2
  -1  -6  -2 3572.52 299.605   8
  -1  -6  -2 4088.95 368.004  33
   1   6   2 3291.14 273.412  13
  -1  -6  -2 4240.51 384.309  52
   1   6   2 4501.10 289.316  57
   1   6   2 4773.80 304.333  50
  -1  -6  -2 3719.58 365.559  42
   1   6   2 4168.45 405.609  82
   1   6   2 4188.63 406.349  67
  -1  -6  -2 4519.59 390.196  86
   1   6   3 3238.93 265.143  50
  -1  -6  -3 3251.91 371.912  52
  -1  -6  -3 3037.58 264.002  49
   1   6   3 3215.35 260.004  57
   1   6   3 3150.51 272.347  53
  -1  -6  -3 3251.65 340.163  42
  -1  -6  -3 3210.73 248.546  11
   1   6   3 3649.30 273.536   2
  -1  -6  -3 3634.89 332.356  33
   1   6   3 3103.62 484.167  89
   1   6   3 2451.08 370.612  67
   1   6   4 5540.86 374.344  53
  -1  -6  -4 4683.53 429.906  52
  -1  -6  -4 4900.14 365.229  49
   1   6   4 6205.56 371.678  50
   1   6   4 5546.81 365.194  57
  -1  -6  -4 4776.16 408.141  54
  -1  -6  -4 5119.70 416.485  42
  -1  -6  -4 5157.20 362.091  34
  -1  -6  -4 5395.12 385.636  33
   1   6   4 4977.05 577.939  89
   1   6   4 4091.08 509.078  82
   1   6   4 4626.67 484.484  67
  -1  -6  -5 14204.0 970.669  54
  -1  -6  -5 17613.1 982.591  42
  -1  -6  -5 17504.8 1015.83  52
  -1  -6  -5 13992.6 980.741  62
   1   6   5 18056.6 963.392  53
  -1  -6  -5 18549.2 966.304  49
   1   6   5 18401.3 958.438  50
   1   6   5 15378.7 1135.02  89
   1   6   5 13464.8 1063.99  82
   1   6   6 1362.05 256.631  53
   1   6   6 1248.39 279.260  60
  -1  -6  -6 1353.48 256.248  49
   1   6   6 1340.43 239.532  50
  -1  -6  -6 1025.73 319.460  52
   1   6   6 1233.02 209.075  32
  -1  -6  -6 1444.91 263.622   1
  -1  -6  -6 143.373 477.681 103
   1   6   6 1399.09 542.416  89
   1   6   6 1056.64 446.663  82
  -1  -6  -6 643.349 428.233  79
   1   6   7 1203.20 280.953  60
   1   6   7 1210.50 253.068  53
   1   6   7 1165.24 238.669  50
  -1  -6  -7 1245.44 275.510  49
   1   6   7 1224.17 212.356  32
   1   6   7 593.302 588.034  89
  -1  -6  -7 422.046 523.376 103
   1   6   7 565.878 504.728  82
  -1  -6  -7 978.407 454.926  79
   1   6   8 702.089 242.171  53
   1   6   8 698.217 272.783  60
  -1  -6  -8 595.015 273.576  49
  -1  -6  -8 790.476 546.784 103
   1   6   8 912.772 599.161  89
  -1  -6  -8 355.754 719.582  94
   1   6   8-13.9738 550.652  82
  -1  -6  -8 354.822 479.085  79
  -1  -6  -9 4172.59 351.781  49
  -1  -6  -9 2731.92 823.203  94
   1   6   9 2287.66 543.015  88
  -1  -6  -9 1872.74 604.678 103
   1   6   9 3064.10 627.105  82
  -1  -6  -9 2305.82 502.727  79
  -1  -6 -10 79.4330 246.820  49
   1   6  10 212.272 211.372  53
  -1  -6 -10-265.409 752.982  94
  -1  -6 -10-260.374 554.170 103
  -1  -6 -11 361.928 230.853  49
  -1  -6 -11-633.127 685.520  94
   1   6  11 558.851 466.576  88
  -1  -6 -12 212.690 196.493  49
   1   6  12 169.340 263.262  97
  -1  -6 -12 101.111 569.485 100
   1   6  12 199.427 388.960  88
   1   6  13-33.2670 180.088  97
  -1  -6 -13 332.695 412.858 100
   1   6  13-21.9148 311.659  80
  -1  -7  11 281.865 229.493  85
  -1  -7  10 65.5384 199.044  41
   1   7 -10 246.608 327.351  96
  -1  -7  10 392.829 274.844  69
   1   7 -10 681.185 439.979  77
  -1  -7   9 77.1529 225.025  41
   1   7  -9 578.660 280.472  44
  -1  -7   9 254.672 294.917  55
  -1  -7   9 275.696 208.029  27
   1   7  -9 87.4604 404.629  96
   1   7  -9 344.535 489.939  77
  -1  -7   9 7.12168 318.612  69
   1   7  -8 1912.79 352.482  44
  -1  -7   8 1596.65 346.580  55
  -1  -7   8 2016.24 265.678  27
   1   7  -8 1348.62 467.339  96
   1   7  -8 1115.81 553.543  77
  -1  -7   8 1361.57 389.863  69
  -1  -7   7 1769.92 373.414  55
  -1  -7   7 1790.12 237.114  16
  -1  -7   7 2091.43 287.005  26
  -1  -7   7 1836.98 259.490  27
   1   7  -7 2175.67 502.247  96
   1   7  -7 1991.79 329.954  65
   1   7  -7 2606.91 698.283  74
   1   7  -7 1241.34 543.180  77
  -1  -7   7 1542.54 416.271  69
  -1  -7   6 3987.61 455.443  61
  -1  -7   6 3942.96 450.739  58
  -1  -7   6 6214.67 382.891  16
  -1  -7   6 5819.31 387.228  14
  -1  -7   6 5488.08 406.935  26
   1   7  -6 3085.37 595.553 106
   1   7  -6 4486.81 791.269  74
  -1  -7   6 3981.46 517.053  69
   1   7  -6 3174.39 616.653  77
   1   7  -6 4833.97 450.926  65
  -1  -7   5 2002.82 362.896  58
  -1  -7   5 2305.22 373.445  61
  -1  -7   5 2382.99 296.508  22
  -1  -7   5 2700.52 267.718  14
  -1  -7   5 2448.56 292.635  26
   1   7  -5 2086.82 446.162 102
   1   7  -5 1943.66 519.215 106
   1   7  -5 2280.39 362.616  65
   1   7  -5 2815.74 707.906  74
   1   7  -5 2017.45 521.653  77
  -1  -7   5 2267.43 416.685  69
  -1  -7   4 5008.89 449.241  54
  -1  -7   4 5476.35 496.214  58
   1   7  -4 7743.01 502.649  47
  -1  -7   4 4860.49 479.243  62
  -1  -7   4 6740.33 442.647  22
   1   7  -4 7549.29 547.507   3
  -1  -7   4 6225.15 456.911  34
  -1  -7   4 7134.52 414.407  14
   1   7  -4 4626.88 566.917 106
   1   7  -4 4423.53 555.963 102
  -1  -7   4 4957.89 498.586  69
   1   7  -4 4878.75 772.938  74
  -1  -7   3 2198.62 358.561  62
  -1  -7   3 2193.64 360.345  58
   1   7  -3 2975.20 345.903  47
  -1  -7   3 2208.84 316.900  54
  -1  -7   3 3240.19 294.600  22
  -1  -7   3 2967.47 319.921  34
   1   7  -3 2924.58 387.666   3
  -1  -7   3 3381.80 255.111  14
   1   7  -3 2086.88 357.271  93
   1   7  -3 1444.23 397.592 102
   1   7  -3 2057.39 408.305 106
   1   7  -3 2508.27 585.166  74
  -1  -7   3 1852.92 332.933  69
  -1  -7   2 39663.2 2377.90  54
  -1  -7   2 44945.0 2381.27  42
   1   7  -2 50300.0 2387.23  47
  -1  -7   2 39432.0 2386.73  62
   1   7  -2 52337.5 2434.42   3
  -1  -7   2 46418.3 2381.56  34
   1   7  -2 37149.6 2408.00 102
  -1  -7   2 36675.2 2388.07  85
   1   7  -2 43043.2 2500.66  74
  -1  -7   1 3340.06 382.127  54
  -1  -7   1 3886.19 369.031  42
  -1  -7   1 3152.45 339.828  52
  -1  -7   1 4559.11 308.564  22
  -1  -7   1 4210.77 347.419  34
   1   7  -1 2373.97 364.133 106
  -1  -7   1 3062.65 403.228  85
  -1  -7   1 2850.21 403.977  86
   1   7  -1 3569.51 545.196  74
   1   7  -1 3360.31 651.224  78
  -1  -7   0 26598.6 1481.81  54
  -1  -7   0 26704.9 1473.56  52
  -1  -7   0 30155.4 1480.75  42
   1   7   0 35127.3 1506.63   2
  -1  -7   0 32038.2 1474.06  34
   1   7   0 22203.7 1601.14  89
   1   7   0 24046.4 1540.71  74
  -1  -7   0 20392.4 1465.58  86
   1   7   0 25457.3 1634.54  78
  -1  -7   0 19078.6 1451.87  85
  -1  -7  -1 7912.50 560.063  54
  -1  -7  -1 8258.21 573.695  52
  -1  -7  -1 7237.82 479.089  48
  -1  -7  -1 9472.19 567.845  42
   1   7   1 10943.0 562.851   2
  -1  -7  -1 9496.98 540.821  34
   1   7   1 5890.20 548.100 102
   1   7   1 7064.66 754.837  89
  -1  -7  -1 6672.24 573.490  86
  -1  -7  -2 8970.62 575.872  54
  -1  -7  -2 8957.64 590.581  52
  -1  -7  -2 9056.01 588.800  42
  -1  -7  -2 9762.21 571.351  33
  -1  -7  -2 9200.04 543.318  34
   1   7   2 5818.54 539.301 102
   1   7   2 6765.30 750.504  89
  -1  -7  -2 6533.51 574.518  86
  -1  -7  -3 392.646 292.419  54
   1   7   3 707.338 198.113  50
  -1  -7  -3 857.687 334.482  52
  -1  -7  -3 961.633 298.481  42
   1   7   3 829.163 179.266  57
  -1  -7  -3 930.295 283.316  33
  -1  -7  -3 926.438 177.643  11
  -1  -7  -3 833.023 227.378  34
   1   7   3 345.583 238.041 102
   1   7   3 173.717 544.131  89
   1   7   3 455.740 383.428  82
  -1  -7  -4 998.297 295.345  54
   1   7   4 1074.34 217.644  50
  -1  -7  -4 952.581 291.403  42
  -1  -7  -4 921.874 211.390  49
  -1  -7  -4 814.796 333.318  52
  -1  -7  -4 796.010 254.036  33
   1   7   4 1254.62 256.392   3
  -1  -7  -4 1034.45 229.450  34
   1   7   4 1034.68 563.047  89
   1   7   4 967.998 429.961  82
  -1  -7  -5 94.9816 264.741  54
  -1  -7  -5 89.5321 306.241  62
   1   7   5 78.2225 202.765  50
  -1  -7  -5 75.6962 213.271  49
  -1  -7  -5-253.714 274.362  42
   1   7   5-4.13354 221.500  53
  -1  -7  -5 27.0171 310.111  52
   1   7   5 209.984 588.277  89
   1   7   5-549.619 471.830  82
  -1  -7  -6 4579.13 489.487  52
   1   7   6 5999.15 395.715  50
   1   7   6 5409.60 408.147  53
  -1  -7  -6 5684.87 419.005  49
   1   7   6 3717.91 746.820  89
   1   7   6 3594.45 602.064  82
  -1  -7  -6 4543.25 583.960  79
   1   7   7 447.726 231.076  53
  -1  -7  -7 561.844 263.590  49
   1   7   7 465.665 657.483  89
   1   7   7 465.054 458.606  88
  -1  -7  -7 546.853 462.619  79
   1   7   7-229.200 534.120  82
  -1  -7  -8-24.5180 709.632  94
   1   7   8-129.647 441.827  88
   1   7   8-14.5677 528.098  82
  -1  -7  -8-176.664 465.037  79
   1   7   9 458.467 209.228  53
  -1  -7  -9 74.6296 249.134  49
  -1  -7  -9 341.810 761.460  94
   1   7   9 160.100 472.889  88
   1   7   9 609.831 533.444  82
  -1  -7 -10 1996.14 275.552  49
   1   7  10 1337.32 484.419  88
  -1  -7 -11 907.994 219.181  49
  -1  -7 -11 780.818 629.425  94
   1   7  11 254.739 417.594  88
  -1  -7 -12 139.248 494.880 100
   1   7  12-22.5551 400.553  80
  -1  -7 -13-61.2281 309.475 100
   1   8 -10-139.819 277.938  96
  -1  -8  10 78.5731 242.684  85
  -1  -8  10 110.503 240.325  86
  -1  -8   9 1199.34 205.865  41
  -1  -8   9 970.300 270.932  55
   1   8  -9 700.666 379.050  96
  -1  -8   9 181.377 268.679  69
  -1  -8   9 462.400 325.954  85
   1   8  -9 156.984 439.395  77
  -1  -8   8 1120.92 219.224  27
  -1  -8   8 516.139 312.216  55
  -1  -8   8 429.583 314.456  69
  -1  -8   8 403.658 381.356  85
  -1  -8   7 864.306 341.269  55
   1   8  -7 1280.84 321.598  44
  -1  -8   7 690.202 312.360  61
  -1  -8   7 1434.49 254.844  26
  -1  -8   7 1501.08 228.452  27
   1   8  -7 290.338 457.785  96
  -1  -8   7 443.170 351.213  69
   1   8  -7 816.540 291.974  65
  -1  -8   6 4879.92 374.723  26
  -1  -8   6 4643.01 338.281  16
  -1  -8   6 4565.16 345.754  14
  -1  -8   6 2684.57 415.522  58
   1   8  -6 3139.52 761.941  74
   1   8  -6 3899.87 413.776  65
  -1  -8   5 419.721 334.138  61
  -1  -8   5 1119.30 219.321  14
  -1  -8   5 1387.85 256.541  26
   1   8  -5 821.514 416.527 102
   1   8  -5 963.612 324.826  65
   1   8  -5 987.280 701.168  74
  -1  -8   4 4550.77 477.315  62
   1   8  -4 5929.15 480.838  47
  -1  -8   4 4741.79 494.016  61
  -1  -8   4 4719.51 484.155  58
  -1  -8   4 5807.77 426.177  22
  -1  -8   4 5288.00 445.878  34
  -1  -8   4 6342.86 428.724  26
  -1  -8   4 6239.60 393.565  14
   1   8  -4 3554.00 551.425 102
   1   8  -4 5033.68 812.974  74
  -1  -8   4 3839.88 527.887  85
   1   8  -3 1984.00 347.760  47
  -1  -8   3 1508.21 372.198  62
  -1  -8   3 1138.06 307.826  54
  -1  -8   3 1092.24 364.961  58
  -1  -8   3 1955.76 272.790  22
  -1  -8   3 1574.20 222.125  14
   1   8  -3 1542.41 378.233   3
   1   8  -3 1095.62 426.636 106
   1   8  -3 1244.48 422.326 102
  -1  -8   3 1047.87 398.446  85
   1   8  -3 1128.62 663.473  74
  -1  -8   2 10308.3 712.593  54
  -1  -8   2 9831.65 728.248  62
   1   8  -2 14363.6 729.016  47
  -1  -8   2 11984.9 713.213  42
  -1  -8   2 15370.5 693.668  22
   1   8  -2 16844.1 816.944   3
  -1  -8   2 12742.9 715.989  34
   1   8  -2 7327.96 745.526 102
   1   8  -2 8162.06 719.809  93
   1   8  -2 6399.72 723.902 106
   1   8  -2 9458.64 931.998  74
  -1  -8   2 8617.66 732.303  86
  -1  -8   2 7791.48 715.760  85
  -1  -8   1 2985.68 419.505  62
  -1  -8   1 3779.03 381.872  42
  -1  -8   1 2791.52 383.026  54
  -1  -8   1 4359.30 325.105  22
   1   8  -1 4906.99 443.909   3
  -1  -8   1 4003.21 370.853  34
   1   8  -1 2052.37 422.626 102
   1   8  -1 2524.03 410.400  93
   1   8  -1 2130.87 689.047  78
  -1  -8   1 2265.18 403.327  86
   1   8  -1 2883.25 574.397  74
  -1  -8   1 1959.37 374.647  85
  -1  -8   0 1311.46 321.974  42
  -1  -8   0 1263.25 314.801  52
  -1  -8   0 1619.05 398.298  62
  -1  -8   0 1102.95 342.775  54
  -1  -8   0 1225.64 287.722  34
   1   8   0 1273.19 341.351   3
   1   8   0 595.092 349.831  93
   1   8   0 947.625 372.958 102
   1   8   0 741.360 682.272  78
  -1  -8   0 974.922 355.197  86
   1   8   0 1199.76 484.433  74
  -1  -8  -1 12384.2 806.917  52
  -1  -8  -1 13398.7 808.632  42
  -1  -8  -1 12107.8 814.530  54
   1   8   1 16687.8 844.176   3
  -1  -8  -1 14299.6 792.907  34
   1   8   1 12793.5 1066.27  89
   1   8   1 10199.0 804.532 102
   1   8   1 11395.2 811.745  93
  -1  -8  -1 9886.44 796.691  86
   1   8   1 13866.0 1103.71  78
  -1  -8  -2 26772.4 1666.88  54
  -1  -8  -2 28688.8 1679.99  52
  -1  -8  -2 32303.4 1677.02  42
   1   8   2 24041.7 1842.25  89
   1   8   2 18283.7 1632.66 102
   1   8   2 37693.2 1704.82   3
  -1  -8  -2 36455.9 1664.89  33
  -1  -8  -2 32955.5 1655.61  34
  -1  -8  -3 662.369 329.221  54
  -1  -8  -3 746.746 331.295  42
  -1  -8  -3 865.166 363.138  62
  -1  -8  -3 657.095 354.613  52
  -1  -8  -3 742.018 254.672  34
   1   8   3 1030.01 280.164   3
  -1  -8  -3 1120.71 307.467  33
   1   8   3 769.762 669.086  89
   1   8   4 1515.08 247.424  50
  -1  -8  -4 1672.24 334.992  54
  -1  -8  -4 1276.01 361.783  62
  -1  -8  -4 1380.46 327.570  42
  -1  -8  -4 752.031 349.457  52
   1   8   4 1880.43 302.511   3
   1   8   4 1738.57 675.126  89
   1   8   4 941.578 470.375  82
   1   8   4 1078.29 531.506  80
  -1  -8  -5 217.443 295.160  54
  -1  -8  -5 32.8826 339.378  62
  -1  -8  -5 693.637 353.241  52
  -1  -8  -5 389.577 302.774  42
   1   8   5 73.0067 681.394  89
   1   8   5 207.089 476.059  82
  -1  -8  -6 18295.8 1095.76  52
  -1  -8  -6 20206.0 1033.18  49
  -1  -8  -6 14456.3 1132.26  79
   1   8   6 12342.8 1162.50  82
   1   8   7 2715.89 557.793  82
  -1  -8  -7 2664.79 513.703  79
  -1  -8  -8 369.230 240.921  49
  -1  -8  -8 380.416 707.585  94
   1   8   8 322.412 525.893  82
  -1  -8  -8 210.009 468.108  79
  -1  -8  -9 1005.17 239.875  49
  -1  -8  -9 845.268 723.341  94
   1   8   9-147.993 426.520  88
  -1  -8  -9 383.668 449.471  79
  -1  -8 -10 377.024 206.528  49
  -1  -8 -10 31.9433 646.832  94
   1   8  10 140.548 521.199  80
  -1  -8 -10-446.516 384.098  79
  -1  -8 -11 401.782 552.717  94
   1   8  11 250.908 452.893  80
  -1  -8 -12-4.91876 382.821 100
   1   8  12-327.161 315.689  80
   1   9  -9 548.595 294.024  96
  -1  -9   9-189.576 229.038  85
  -1  -9   9 157.291 243.032  86
  -1  -9   8 681.733 265.569  55
  -1  -9   8 642.183 190.486  41
   1   9  -8 527.482 367.310  96
  -1  -9   8 511.651 311.031  86
  -1  -9   8 313.300 304.311  85
  -1  -9   7 192.309 278.607  61
  -1  -9   7 196.434 295.123  55
  -1  -9   7 210.868 215.916  26
   1   9  -7-236.606 422.748  96
   1   9  -7 138.718 257.898  65
  -1  -9   7 234.397 342.940  85
  -1  -9   7 270.020 353.753  86
  -1  -9   6 411.267 314.786  61
  -1  -9   6 229.067 304.920  55
  -1  -9   6 157.634 229.416  26
   1   9  -6-549.299 442.432  96
  -1  -9   6-51.6435 352.756  85
   1   9  -6 247.154 287.945  65
  -1  -9   5 4310.20 464.296  58
  -1  -9   5 5907.40 399.782  26
  -1  -9   5 5701.67 373.901  14
   1   9  -5 4095.73 568.486  96
  -1  -9   5 3236.78 492.738  86
   1   9  -5 4528.44 778.588  74
  -1  -9   5 2947.74 483.996  85
  -1  -9   4 6881.36 625.710  61
  -1  -9   4 7387.86 629.415  58
  -1  -9   4 6778.27 614.363  62
  -1  -9   4 11555.8 589.880  22
  -1  -9   4 11254.5 551.966  14
  -1  -9   4 11678.9 583.759  26
   1   9  -4 4887.16 668.339 102
   1   9  -4 6777.00 886.457  74
   1   9  -4 8318.81 607.354  65
  -1  -9   4 5565.49 630.578  86
  -1  -9   4 5488.26 616.476  85
  -1  -9   3 84.2417 356.032  62
  -1  -9   3 261.919 179.471  14
  -1  -9   3 372.721 235.419  22
  -1  -9   3 314.368 288.110  34
   1   9  -3 298.894 404.961 102
  -1  -9   3 279.156 371.789  86
   1   9  -3 530.461 637.316  74
  -1  -9   3 108.848 338.845  85
  -1  -9   2-92.6601 303.983  54
  -1  -9   2 70.8381 383.335  62
  -1  -9   2 33.0411 358.802  58
   1   9  -2-271.596 319.052  47
  -1  -9   2-98.1051 242.963  22
  -1  -9   2-50.7987 190.943  14
  -1  -9   2-228.685 303.415  34
   1   9  -2 22.1755 365.189  93
   1   9  -2-100.519 411.887 102
   1   9  -2 6.75158 334.430  98
  -1  -9   2 378.822 362.892  86
   1   9  -2 117.263 586.884  74
  -1  -9   2-116.969 308.878  85
  -1  -9   1 271.113 340.757  54
   1   9  -1 363.134 315.291  47
  -1  -9   1-21.9555 317.594  42
  -1  -9   1 442.122 395.363  62
  -1  -9   1 524.956 253.105  22
  -1  -9   1 75.1862 288.323  34
   1   9  -1 394.795 381.537 102
   1   9  -1 314.170 363.266  93
   1   9  -1 134.264 552.159  74
  -1  -9   1 247.638 369.287  86
   1   9  -1 674.762 693.045  78
  -1  -9   0 196.102 423.640  62
  -1  -9   0 608.237 340.652  42
  -1  -9   0 321.289 360.244  54
  -1  -9   0 568.705 233.268  22
  -1  -9   0 243.239 306.353  34
   1   9   0 686.820 370.199  93
   1   9   0 506.204 365.946 102
  -1  -9   0 265.407 370.193  86
   1   9   0 13.1719 503.259  74
   1   9   0 626.779 716.768  78
  -1  -9  -1 6266.95 545.809  54
  -1  -9  -1 7030.29 556.546  42
  -1  -9  -1 5323.24 565.185  62
  -1  -9  -1 6535.54 531.151  52
  -1  -9  -1 8061.50 520.236  33
   1   9   1 5215.98 547.254  93
   1   9   1 4349.51 505.082 102
  -1  -9  -1 4419.26 504.165  86
   1   9   1 6238.15 891.768  78
  -1  -9  -2 11446.4 762.454  54
  -1  -9  -2 13230.3 779.103  42
  -1  -9  -2 11169.6 781.229  62
  -1  -9  -2 10393.2 771.497  52
  -1  -9  -2 15607.3 741.734  33
   1   9   2 7169.03 707.589 102
   1   9   2 8975.88 762.833  93
   1   9   2 11172.4 1108.44  78
  -1  -9  -3 310.012 340.155  54
  -1  -9  -3 93.3875 381.848  62
  -1  -9  -3 600.782 341.128  42
  -1  -9  -3 236.579 360.207  52
  -1  -9  -3 265.994 287.473  33
  -1  -9  -3 235.004 258.946  34
   1   9   3 265.300 360.377  93
   1   9   3 175.368 820.786  78
  -1  -9  -4 150.760 363.051  62
  -1  -9  -4 116.698 344.736  52
  -1  -9  -4-28.5812 309.494  54
   1   9   4-64.8199 346.879  93
  -1  -9  -5-139.363 311.491  42
  -1  -9  -5-36.4790 345.544  62
   1   9   5-13.7946 318.685  93
   1   9   5 288.248 549.095  80
   1   9   6 821.812 309.837  93
  -1  -9  -6 401.044 471.469  79
   1   9   6-12.3447 551.788  80
  -1  -9  -7 594.945 657.936  94
   1   9   7 330.521 278.241  93
  -1  -9  -8 898.664 706.827  94
  -1  -9  -8 166.221 448.293  79
   1   9   8 628.979 523.978  80
   1   9   8 278.123 672.551  78
  -1  -9  -9 1015.55 679.230  94
   1   9   9-249.252 584.428  78
   1   9   9 133.685 492.592  80
  -1  -9  -9 821.796 407.665  79
  -1  -9 -10 499.025 169.272  48
  -1  -9 -10 560.630 579.276  94
  -1  -9 -10 635.051 324.643  79
   1   9  10 78.0936 452.853  80
  -1  -9 -11 594.342 394.360 100
   1   9  11 847.015 350.257  80
   1  10  -8 274.075 289.463  96
  -1 -10   8 8.91381 183.779  85
  -1 -10   8 199.824 218.473  86
  -1 -10   7 269.780 256.659  55
   1  10  -7 117.859 349.379  96
  -1 -10   7 297.246 237.747  85
  -1 -10   7 233.810 272.376  86
  -1 -10   6 1308.60 318.033  61
  -1 -10   6 1460.70 313.989  55
   1  10  -6 716.690 402.001  96
  -1 -10   6 732.841 273.989  85
   1  10  -6 1475.59 278.250  65
  -1 -10   6 612.639 317.193  86
  -1 -10   5 479.523 221.701  26
  -1 -10   5 178.002 319.862  61
  -1 -10   5 151.985 308.159  58
   1  10  -5 427.378 287.134  65
  -1 -10   5 148.691 280.492  85
  -1 -10   5 558.806 330.101  86
  -1 -10   4-500.048 320.289  62
  -1 -10   4 54.8933 337.871  61
  -1 -10   4-64.9488 347.760  58
  -1 -10   4 423.091 225.351  26
   1  10  -4-221.195 416.528  96
   1  10  -4 172.016 300.678  65
  -1 -10   4 383.365 329.019  86
  -1 -10   3 1071.20 369.974  58
  -1 -10   3 1102.77 377.593  62
   1  10  -3 1731.75 330.093  47
  -1 -10   3 1331.80 257.086  22
  -1 -10   3 1618.21 253.124  26
   1  10  -3 817.840 415.775  96
   1  10  -3 745.850 406.849 102
  -1 -10   2 2181.84 408.632  58
  -1 -10   2 1959.30 361.215  54
  -1 -10   2 2440.04 287.316  22
  -1 -10   2 2224.54 339.403  34
   1  10  -2 1303.76 428.353 102
   1  10  -2 1945.11 419.215  96
  -1 -10   2 1724.51 376.351  86
  -1 -10   1 178.900 323.600  54
  -1 -10   1 86.4857 377.393  62
  -1 -10   1-131.556 371.526  58
   1  10  -1 20.2524 311.359  47
  -1 -10   1-70.8328 230.246  22
  -1 -10   1 264.289 296.176  34
   1  10  -1-241.142 342.527  98
   1  10  -1-85.7993 341.840  93
   1  10  -1-380.457 380.623 102
  -1 -10   0 469.184 409.171  62
   1  10   0 626.519 316.476  47
  -1 -10   0 378.550 228.465  22
  -1 -10   0 807.654 310.540  34
  -1 -10   0 493.918 327.568  33
   1  10   0 638.233 354.718  93
   1  10   0 289.025 350.617 102
   1  10   0 1384.21 724.271  78
  -1 -10  -1 4049.77 514.331  62
  -1 -10  -1 4596.86 465.180  42
  -1 -10  -1 4365.59 413.319  34
  -1 -10  -1 5842.35 423.281  33
   1  10   1 1993.81 404.261 102
   1  10   1 2833.08 458.203  93
   1  10   1 2681.58 810.414  78
  -1 -10  -2-8.39371 342.882  42
  -1 -10  -2 104.146 416.183  62
  -1 -10  -2 100.015 282.210  33
  -1 -10  -2 140.840 276.898  34
   1  10   2 87.5713 360.884  93
   1  10   2 285.404 753.529  78
  -1 -10  -3 1580.22 363.505  54
  -1 -10  -3 2095.35 421.700  62
  -1 -10  -3 2269.53 387.573  42
  -1 -10  -3 2441.38 298.888  33
  -1 -10  -3 2025.15 308.135  34
   1  10   3 868.122 387.655  93
   1  10   3 754.564 801.154  78
  -1 -10  -4 66.0881 314.592  54
   1  10   4 201.372 338.062  93
   1  10   4 605.461 801.261  78
  -1 -10  -5 33.2360 284.593  54
   1  10   5 117.073 320.293  93
   1  10   6 1330.57 315.398  93
  -1 -10  -6 518.621 610.834  94
  -1 -10  -6 1281.75 459.843  79
   1  10   6 1384.45 751.691  78
  -1 -10  -7 594.477 194.541  48
   1  10   7 270.892 256.797  93
   1  10   7-26.1247 669.194  78
  -1 -10  -7 126.483 436.057  79
  -1 -10  -8 63.4297 170.183  48
  -1 -10  -8 175.571 623.300  94
   1  10   8-242.737 603.062  78
  -1 -10  -8-306.821 402.727  79
  -1 -10  -9-243.113 530.394  94
   1  10   9-511.460 504.781  78
  -1 -10  -9 24.2320 320.166  79
  -1 -10 -10 266.221 427.528  94
   1  11  -7-161.684 258.178  96
   1  11  -6-19.8179 309.015  96
  -1 -11   6-124.328 230.940  86
   1  11  -6-15.7898 205.072  65
  -1 -11   5-66.7737 260.249  55
  -1 -11   5 67.7882 284.347  61
   1  11  -5 22.9562 340.077  96
  -1 -11   5 93.5977 262.815  86
   1  11  -5 60.8178 240.131  65
  -1 -11   4 969.436 323.932  61
  -1 -11   4 827.149 325.530  58
   1  11  -4 475.412 363.310  96
  -1 -11   4 644.641 293.502  86
   1  11  -4 1009.41 279.530  65
  -1 -11   3 1440.72 230.773  26
  -1 -11   3 671.752 344.418  58
  -1 -11   3 1271.97 347.475  61
  -1 -11   3 671.232 334.876  62
   1  11  -3 1331.91 303.181  65
  -1 -11   2 51.3078 350.452  58
  -1 -11   2-173.756 356.531  62
  -1 -11   2 176.490 344.396  61
   1  11  -2-23.6184 280.755  47
  -1 -11   2 283.221 201.362  26
  -1 -11   1 864.481 337.221  54
  -1 -11   1 496.811 358.603  61
  -1 -11   1 770.730 392.543  62
  -1 -11   1 790.186 359.073  58
   1  11  -1 1332.00 312.691  47
   1  11  -1 642.457 362.878 102
  -1 -11   0 364.179 329.899  54
  -1 -11   0 265.633 357.468  61
  -1 -11   0-20.0145 360.821  58
  -1 -11   0 573.738 418.307  62
   1  11   0 223.601 297.705  47
  -1 -11   0 293.908 288.738  34
   1  11   0 571.996 337.148  98
   1  11   0-167.146 329.454 102
  -1 -11  -1 2386.73 401.694  54
  -1 -11  -1 2175.18 391.333  61
  -1 -11  -1 2050.45 398.484  58
   1  11   1 3984.10 372.176  47
  -1 -11  -1 2637.02 478.846  62
  -1 -11  -1 2900.26 356.496  34
   1  11   1 2099.56 408.668  93
   1  11   1 1702.67 761.534  78
  -1 -11  -2-194.397 341.171  54
  -1 -11  -2-17.0796 404.232  62
  -1 -11  -2 375.305 327.073  58
  -1 -11  -2 96.4520 311.130  61
  -1 -11  -2 433.034 272.210  34
   1  11   2 789.204 343.066  93
   1  11   2-44.2274 730.163  78
  -1 -11  -3 512.997 369.289  62
  -1 -11  -3 409.874 321.627  54
   1  11   3 57.8687 331.635  93
   1  11   3 269.037 740.710  78
  -1 -11  -4 310.460 293.511  54
  -1 -11  -4-35.9057 333.655  62
   1  11   4 739.060 739.721  78
   1  11   5 135.414 442.719  63
  -1 -11  -5 316.913 534.891  94
   1  11   5 135.597 284.577  93
  -1 -11  -5 407.261 402.047  79
   1  11   5 241.962 685.862  78
   1  11   6 491.516 418.150  63
  -1 -11  -6 148.594 538.407  94
   1  11   6 249.131 254.181  93
  -1 -11  -6 186.764 382.113  79
   1  11   6 371.360 644.085  78
   1  11   7-320.411 386.926  63
  -1 -11  -7-189.241 529.958  94
  -1 -11  -7 522.820 368.163  79
   1  11   7 379.056 586.119  78
   1  11   8-5.29213 331.517  63
  -1 -11  -8-56.7936 443.297  94
  -1 -11  -8-72.7499 302.393  79
   1  11   8 267.066 486.120  78
  -1 -11  -9 148.955 358.395  94
  -1 -12   4-56.4188 249.461  61
   1  12  -4 457.944 206.236  65
  -1 -12   3-34.5607 276.475  61
  -1 -12   3-131.979 270.414  58
   1  12  -3-398.790 231.396  65
  -1 -12   2 408.685 303.125  61
  -1 -12   2 375.991 299.608  58
   1  12  -2 231.813 251.725  65
  -1 -12   1 820.479 318.264  61
   1  12  -1 588.137 247.618  47
  -1 -12   1 571.287 319.613  58
  -1 -12   1-53.5758 332.485  62
   1  12  -1 176.341 256.991  65
  -1 -12   0 143.820 356.052  62
  -1 -12   0 420.814 310.892  61
  -1 -12   0 231.562 310.052  58
   1  12   0 303.109 252.024  47
   1  12   0 88.7414 289.949  98
  -1 -12  -1 1964.89 336.248  61
  -1 -12  -1 2456.44 420.432  62
  -1 -12  -1 2180.59 348.696  58
  -1 -12  -2 3127.58 414.224  62
   1  12   2 4414.86 333.900  47
   1  12   2 886.747 340.846  98
  -1 -12  -2 1063.79 391.738  81
  -1 -12  -3 45.0797 315.359  62
   1  12   3 250.052 239.790  47
   1  12   3 129.411 295.108  93
   1  12   3 619.071 662.869  78
  -1 -12  -3 67.9562 349.414  79
  -1 -12  -4 88.2964 278.388  62
   1  12   4 125.542 268.016  93
  -1 -12  -4 12.9711 338.827  79
   1  12   4 292.339 620.451  78
   1  12   5 422.851 566.907  78
  -1 -12  -5 104.531 326.409  79
  -1 -12  -6 86.6613 392.609  94
   1  12   6-378.985 508.904  78
  -1 -12  -6 50.7526 300.500  79
  -1 -12  -7 115.679 320.123  94
  -1 -12  -7-35.3969 253.341  79
   1  12   7 172.097 430.606  78
   1  13  -2 369.755 180.777  65
   1  13  -1-42.0801 197.348  65
   1  13   0-78.2329 192.291  98
  -1 -13   0-200.204 281.303  81
   1  13   0 91.2784 200.454  65
   1  13   1 7.34554 221.185  98
  -1 -13  -1 307.306 257.239  81
   1  13   1 168.563 194.444  65
   1  13   2 46.6017 232.007  98
  -1 -13  -2 164.328 257.435  79
   1  13   2 386.451 185.722  65
  -1 -13  -2 313.488 229.449  81
   1  13   3-18.6738 219.167  98
  -1 -13  -3 206.463 252.323  79
   1  13   4-82.5602 200.679  98
  -1 -13  -4 605.329 248.700  79
   1  13   5 144.512 168.038  98
  -2  12   3 136.951 178.557  98
  -2  12   2 176.838 224.115  98
   2 -12  -2 22.8184 221.163  79
   2 -12  -1 196.140 212.043  62
  -2  12   1 284.961 244.415  98
   2 -12   0 501.933 234.620  62
  -2  12   0 159.976 248.221  98
   2 -12   1 302.484 228.965  62
   2 -12   1-3.20265 195.586  61
  -2  12  -1-50.5396 245.579  98
   2 -12   2-176.587 202.062  61
  -2  12  -2-19.2523 228.115  98
  -2  12  -3 162.132 197.585  98
   2 -11  -6 211.277 308.893  94
  -2  11   5 203.503 330.705  63
   2 -11  -5 489.897 361.445  94
   2 -11  -5 149.830 205.214  90
   2 -11  -5 350.146 220.512  79
  -2  11   4 803.536 406.094  63
  -2  11   4 291.555 246.667  98
   2 -11  -4 398.409 267.097  79
   2 -11  -3 103.845 214.274  42
   2 -11  -3 91.9608 242.409  62
  -2  11   3 128.330 426.799  63
   2 -11  -3 209.474 213.177  54
  -2  11   3 153.550 281.615  98
  -2  11   2 44.9996 445.942  63
   2 -11  -2 653.625 281.140  62
   2 -11  -2 452.977 240.233  54
   2 -11  -2 215.462 246.553  42
  -2  11   2-308.702 323.519  98
   2 -11  -1 1061.43 314.286  62
   2 -11  -1 822.520 283.605  54
   2 -11  -1 1597.50 284.394  42
  -2  11   1 440.252 356.560  98
   2 -11   0 102.023 305.798  62
   2 -11   0 411.229 266.478  54
   2 -11   0 426.174 263.674  42
  -2  11   0-90.5655 352.526  98
   2 -11   1 61.1564 262.128  54
   2 -11   1 465.611 312.739  62
   2 -11   1 242.186 245.711  42
   2 -11   1 234.775 223.885  34
  -2  11  -1 323.341 353.848  98
  -2  11  -1 222.461 246.602  65
   2 -11   2 483.420 251.911  54
   2 -11   2-11.2852 292.264  62
  -2  11  -2 544.007 327.484  98
  -2  11  -2 466.069 257.567  65
   2 -11   3 55.5730 223.656  54
   2 -11   3 108.230 275.682  62
   2 -11   3 89.5855 266.530  58
  -2  11  -3 57.1628 296.433  98
  -2  11  -3-214.089 253.726  65
   2 -11   4 1311.80 273.481  61
   2 -11   4 1227.77 272.920  58
   2 -11   4 1199.52 270.501  62
  -2  11  -4 631.252 286.955  98
  -2  11  -4 1721.98 273.225  65
   2 -11   5 348.837 229.559  61
  -2  11  -5 105.759 223.117  98
  -2  11  -5 399.889 230.708  65
   2 -10  -7 75.3458 192.582  90
   2 -10  -7 254.065 397.805  94
  -2  10   6-6.81124 413.296  63
   2 -10  -6 139.710 236.237  90
   2 -10  -6 181.825 252.705  79
  -2  10   5 340.101 476.452  63
   2 -10  -5 231.794 249.452  52
  -2  10   5-24.1169 260.325  98
   2 -10  -5 105.436 297.307  79
   2 -10  -4 253.588 238.545  54
  -2  10   4-9.56314 530.654  63
   2 -10  -4 155.365 279.120  52
   2 -10  -4 534.668 248.181  42
  -2  10   4 173.895 300.225  98
  -2  10   3 387.007 575.698  63
   2 -10  -3 297.145 273.107  54
   2 -10  -3-94.9055 269.679  42
   2 -10  -3 232.799 304.729  62
   2 -10  -3 426.289 302.596  52
   2 -10  -2 59.0674 302.598  54
  -2  10   2 792.108 571.950  63
   2 -10  -2 147.243 317.510  52
   2 -10  -2 570.200 309.169  42
   2 -10  -2 557.831 244.905  34
   2 -10  -1 296.267 322.983  54
   2 -10  -1 339.693 324.623  52
  -2  10   1 155.668 542.600  63
   2 -10  -1 560.436 310.584  42
   2 -10  -1 252.434 269.864  33
   2 -10  -1-187.934 273.644  34
  -2  10   1 159.937 384.654  98
   2 -10   0 1632.11 378.199  54
   2 -10   0 2094.16 354.760  52
  -2  10   0 1539.88 553.964  63
   2 -10   0 2199.20 354.062  42
   2 -10   0 2797.72 340.939  33
   2 -10   0 2456.66 326.732  34
  -2  10   0 1231.62 432.766  98
  -2  10   0 1752.11 318.957  65
   2 -10   1 913.549 333.591  54
   2 -10   1 347.319 301.935  42
   2 -10   1 260.677 276.259  52
   2 -10   1 920.718 212.676  22
   2 -10   1 1002.13 293.650  34
   2 -10   1 560.649 318.010  33
  -2  10  -1 368.344 405.280  98
  -2  10  -1 802.092 306.258  65
   2 -10   2-112.970 294.788  54
   2 -10   2-30.9549 275.523  42
   2 -10   2-14.2570 205.423  22
   2 -10   2 128.819 256.233  34
   2 -10   2 440.279 313.162  33
  -2  10  -2-205.628 402.778  98
  -2  10  -2-127.251 306.699  65
   2 -10   3 75.6010 253.306  34
   2 -10   3-30.3774 273.106  54
   2 -10   3 120.727 258.521  42
   2 -10   3 529.842 320.301  62
  -2  10  -3 226.232 315.337  65
   2 -10   4 473.478 258.540  54
   2 -10   4 235.903 297.489  62
   2 -10   4 433.066 241.486  34
  -2  10  -4 283.385 348.000  98
  -2  10  -4 142.938 314.692  65
   2 -10   5 122.685 279.873  58
   2 -10   5 98.8682 218.148  34
  -2  10  -5 397.429 311.674  98
  -2  10  -5 195.132 302.605  65
   2 -10   6 249.147 255.939  61
   2 -10   6 311.446 247.585  58
  -2  10  -6 221.364 278.016  65
   2 -10   7 322.011 201.410  61
  -2  10  -7 149.042 362.776  96
  -2  10  -8 13.2573 298.210  96
  -2   9   8 477.855 356.930  63
   2  -9  -8 256.543 221.775  90
   2  -9  -8 570.795 441.121  94
  -2   9   7 7.21968 424.356  63
   2  -9  -7 334.601 502.305  94
   2  -9  -7 122.106 259.838  90
   2  -9  -6 551.600 279.659  52
  -2   9   6 623.036 499.120  63
   2  -9  -6 487.946 317.325  79
   2  -9  -5 686.157 315.428  52
  -2   9   5 861.653 559.072  63
   2  -9  -5 666.533 262.900  42
  -2   9   5 202.573 695.562  78
   2  -9  -4 5749.10 492.974  54
   2  -9  -4 6367.47 535.572  52
  -2   9   4 6495.18 755.406  63
   2  -9  -4 6979.17 512.580  42
  -2   9   3 1192.40 604.817  63
   2  -9  -3 675.669 385.285  52
   2  -9  -3 830.250 335.845  42
   2  -9  -2 749.922 328.909  31
   2  -9  -2 240.571 286.399  33
   2  -9  -2 449.044 384.374  52
   2  -9  -2 145.018 343.719  42
  -2   9   2-126.678 891.686  78
   2  -9  -1 2527.05 442.794  42
   2  -9  -1 2769.21 453.357  52
   2  -9  -1 3648.26 331.482  11
   2  -9  -1 4003.85 395.424  33
   2  -9  -1 3057.27 390.860  31
  -2   9   0 6792.23 777.077  63
   2  -9   0 6988.76 577.050  42
   2  -9   0 5992.97 579.629  52
  -2   9   0 3864.52 594.230  98
   2  -9   0 8105.62 505.281  11
   2  -9   0 6282.75 540.606  31
   2  -9   0 9109.79 568.901  33
   2  -9   1 3170.95 427.371  52
   2  -9   1 3655.97 433.531  42
  -2   9  -1 2657.03 634.003  63
   2  -9   1 4385.35 361.461  11
   2  -9   1 4620.62 430.379  33
  -2   9  -1 2174.43 500.562  98
   2  -9   2 3750.94 422.043  42
   2  -9   2 4515.06 373.276  11
   2  -9   2 4027.63 401.824  34
  -2   9  -2 3375.81 414.889  65
   2  -9   3 528.669 310.488  54
   2  -9   3 63.3043 275.683  42
   2  -9   3 410.067 222.180  22
   2  -9   3 252.191 230.123  11
   2  -9   3 216.613 277.946  34
  -2   9  -3-388.035 427.183  98
  -2   9  -3 125.055 332.702  65
   2  -9   4 11329.5 869.488  54
   2  -9   4 20845.2 882.152  22
   2  -9   4 17389.6 891.962  34
  -2   9  -4 9845.31 941.924  96
  -2   9  -4 9476.39 930.519  98
   2  -9   5 141.420 228.150  22
   2  -9   5 75.0625 239.631  34
  -2   9  -5 139.184 452.514  96
  -2   9  -5-99.6693 355.213  98
   2  -9   6 2612.33 305.460  34
   2  -9   6 2227.74 346.807  58
  -2   9  -6 2667.15 402.605  65
   2  -9   7 1214.33 270.126  61
  -2   9  -7 1469.45 487.135  96
  -2   9  -7 1507.85 342.178  65
   2  -9   8 232.586 221.720  55
  -2   9  -8 241.137 423.965  96
  -2   9  -9-177.438 367.481  96
  -2   9 -10 378.770 253.371  96
  -2   8   9 107.730 336.190  63
   2  -8  -9 176.268 428.112  94
   2  -8  -9 36.6715 306.195 103
  -2   8   9 94.9287 223.459  97
  -2   8   9 82.7756 404.161  80
  -2   8   8 14.4711 423.833  63
   2  -8  -8 477.329 283.573  90
   2  -8  -8 162.840 382.677 103
  -2   8   8 298.042 283.849  97
   2  -8  -8 741.449 542.650  94
  -2   8   8 187.949 489.240  80
  -2   8   7 558.756 483.303  63
   2  -8  -7 467.820 275.880  52
   2  -8  -7 538.694 316.524  90
  -2   8   7 610.283 331.478  97
  -2   8   7 11.8846 550.561  80
  -2   8   6 378.372 540.328  63
   2  -8  -6 159.780 313.156  52
  -2   8   6 449.794 363.310  97
  -2   8   6 739.267 599.613  80
  -2   8   6 246.522 674.521  78
   2  -8  -5 2143.89 396.222  52
   2  -8  -5 1543.64 326.330  42
  -2   8   5 890.488 384.307  97
  -2   8   5 288.993 646.355  80
   2  -8  -4 1261.04 413.583  52
  -2   8   4 1180.94 609.363  63
   2  -8  -4 1328.40 343.410  42
   2  -8  -4 1951.15 333.909  31
  -2   8   4 1049.97 381.954  97
  -2   8   4 909.425 814.735  78
  -2   8   4 294.084 645.725  80
  -2   8   3 627.806 607.209  63
   2  -8  -3 1461.44 252.263  10
   2  -8  -3 1013.36 296.619  33
   2  -8  -3 1176.50 337.529  31
  -2   8   3 506.344 371.891  97
  -2   8   3 374.958 331.775  93
  -2   8   3 500.769 635.397  80
  -2   8   3-258.628 856.568  78
  -2   8   2 104.824 624.177  63
   2  -8  -2 312.935 345.024  59
   2  -8  -2 116.990 453.146  52
   2  -8  -2 1034.57 258.575  10
   2  -8  -2 1093.78 233.979  11
   2  -8  -2 1038.78 332.308  33
   2  -8  -2 669.558 357.632  31
  -2   8   2 665.990 374.559  93
  -2   8   2 247.032 896.086  78
   2  -8  -1 795.177 472.396  52
  -2   8   1 536.515 625.570  63
   2  -8  -1 1420.34 264.959  11
   2  -8  -1 1442.93 369.367  31
   2  -8  -1 1233.91 362.268  33
   2  -8  -1 1347.90 280.168  10
   2  -8  -1 1166.53 264.738   9
  -2   8   1 914.114 408.304  93
  -2   8   1 737.971 896.307  78
   2  -8   0 4687.45 375.581  11
   2  -8   0 5079.54 406.007  10
   2  -8   0 5107.90 392.593   9
   2  -8   0 4403.60 455.929  33
   2  -8   0 4522.30 451.652  31
   2  -8   0 3574.69 534.791  52
  -2   8   0 2915.32 694.065  63
  -2   8   0 2435.23 398.671  71
  -2   8   0 2601.41 965.518  78
  -2   8  -1 8070.23 781.066  63
   2  -8   1 6186.12 605.956  52
   2  -8   1 7564.71 507.116  11
   2  -8   1 7539.22 523.762  10
   2  -8   1 7565.04 523.783   9
   2  -8   1 6382.26 558.392  31
   2  -8   2 1445.62 360.506  42
   2  -8   2 1294.36 361.696  52
  -2   8  -2 2204.38 585.038  63
   2  -8   2 1262.45 255.908  11
   2  -8   2 1241.98 277.228  10
   2  -8   2 1204.74 296.461  31
   2  -8   2 1258.75 285.021   9
  -2   8  -2 1026.85 456.302  98
  -2   8  -3 9224.45 768.308  63
   2  -8   3 9791.55 549.845  11
  -2   8  -3 5585.77 663.774  98
  -2   8  -3 4790.48 632.165  96
  -2   8  -3 7902.12 593.938  65
   2  -8   4 367.884 223.767  11
   2  -8   4 542.892 273.914  34
  -2   8  -4-87.2926 453.370  96
  -2   8  -4 8.92321 406.505  98
  -2   8  -4 133.070 339.033  65
   2  -8   5 1121.81 239.275  22
   2  -8   5 897.808 265.587  34
  -2   8  -5 573.755 403.131  98
  -2   8  -5 1014.56 497.864  96
  -2   8  -5 1125.80 363.360  65
   2  -8   6 1171.22 324.318  58
   2  -8   6 2413.24 287.618  22
   2  -8   6 1884.34 276.524  34
   2  -8   6 2747.01 265.975  14
  -2   8  -6 1115.86 400.172  98
  -2   8  -6 1899.04 551.897  96
  -2   8  -6 2408.67 393.974  65
   2  -8   7 2114.74 352.977  61
   2  -8   7 4499.51 335.755  22
   2  -8   7 4767.32 336.861  26
  -2   8  -7 2587.19 579.042  96
  -2   8  -7 3418.67 435.643  65
   2  -8   8 1485.98 220.167  26
  -2   8  -8 796.606 621.921  77
   2  -8   9 1104.48 247.061  55
  -2   8  -9 656.165 470.503  96
  -2   8  -9 746.275 570.828  77
  -2   8 -10-240.780 388.211  96
  -2   8 -10-375.013 464.519  77
  -2   8 -11 324.671 247.069  96
  -2   7  10-34.6036 242.031  97
   2  -7 -10 215.132 324.747 103
  -2   7  10 145.869 380.809  80
  -2   7   9 225.197 401.286  63
   2  -7  -9 224.311 435.124 103
   2  -7  -9-119.192 298.880  90
  -2   7   9 212.432 320.097  97
   2  -7  -9-513.867 551.579  94
  -2   7   9-107.459 489.504  80
  -2   7   8 914.537 492.489  63
   2  -7  -8-129.738 483.691 103
   2  -7  -8 353.631 596.484  94
  -2   7   8 472.389 370.958  97
   2  -7  -8 916.902 342.516  90
  -2   7   8 596.256 577.785  80
  -2   7   7 224.810 396.541  97
   2  -7  -7 894.461 549.077 103
   2  -7  -6 318.240 347.061  52
  -2   7   6-192.356 409.888  97
  -2   7   6-258.844 660.176  80
   2  -7  -5 1981.35 349.441  42
   2  -7  -5 1960.31 344.433  31
  -2   7   5 1011.17 441.708  97
  -2   7   5 469.106 673.175  80
  -2   7   5 469.118 724.679  78
   2  -7  -4 642.192 386.173  59
   2  -7  -4 338.020 431.269  52
   2  -7  -4 459.894 342.352  31
  -2   7   4 365.586 433.132  97
  -2   7   4-886.796 690.443  80
  -2   7   4 233.064 791.902  78
   2  -7  -3 846.069 398.865  59
   2  -7  -3 1262.86 448.904  52
   2  -7  -3 1950.21 252.735  10
   2  -7  -3 1621.84 323.277  33
  -2   7   3 360.308 333.437  93
  -2   7   3 508.086 410.986  97
  -2   7   3 783.552 854.727  78
  -2   7   3 437.650 640.772  80
   2  -7  -2 1991.70 411.589  59
  -2   7   2 2747.55 633.697  63
   2  -7  -2 2197.02 295.754  10
   2  -7  -2 2396.58 369.490  33
   2  -7  -2 2540.15 395.924  30
  -2   7   2 1964.49 407.661  97
  -2   7   2 1797.37 387.729  93
  -2   7   2 2537.22 305.462  71
  -2   7   2 1659.76 657.141  80
  -2   7   2 2211.67 896.042  78
   2  -7  -1 1250.62 374.900  59
  -2   7   1 2386.21 622.896  63
   2  -7  -1 2989.20 309.101  10
   2  -7  -1 2655.69 270.609   9
   2  -7  -1 2603.54 395.725  31
  -2   7   1 757.140 394.465  93
  -2   7   1 1926.77 316.037  71
  -2   7   1 1219.66 848.755  78
  -2   7   0 1884.11 605.125  63
   2  -7   0 2139.75 284.174   9
   2  -7   0 2153.71 279.775  11
   2  -7   0 2383.74 354.302  30
   2  -7   0 2389.52 407.335  31
   2  -7   0 2134.42 286.925  10
  -2   7   0 1452.77 388.434  93
  -2   7   0 1443.08 321.702  71
  -2   7   0 1948.23 871.901  78
   2  -7   1 4048.02 330.200  11
   2  -7   1 4017.99 354.925  10
   2  -7   1 3731.76 350.965   9
   2  -7   1 3315.72 436.264  31
   2  -7   1 3297.61 392.982  30
  -2   7  -1 3654.92 659.854  63
  -2   7  -1 2180.02 887.786  78
  -2   7  -1 3454.40 403.444  71
  -2   7  -2 134.179 562.873  63
   2  -7   2 19.5634 356.014  52
   2  -7   2 107.060 221.451  11
   2  -7   2-56.6384 293.326  31
   2  -7   2 69.3688 232.728   9
   2  -7   2 73.8325 235.646  10
  -2   7  -2 262.012 403.809  98
  -2   7  -2 218.624 375.313  96
  -2   7  -2 278.050 310.260  71
  -2   7  -3 11323.9 873.195  63
   2  -7   3 11466.9 667.921  11
   2  -7   3 10952.6 669.295  10
   2  -7   3 11582.1 685.771   9
  -2   7  -3 7617.14 757.696  98
  -2   7  -3 8333.24 756.519  96
  -2   7  -4 1636.51 545.125  63
   2  -7   4 1971.52 317.760  42
   2  -7   4 2355.32 270.823  11
   2  -7   4 1895.98 279.915   9
  -2   7  -4 1035.08 433.595  98
  -2   7  -4 1212.87 494.205  96
  -2   7  -4 1733.24 372.064  65
  -2   7  -4 930.747 634.188  77
   2  -7   5 1612.37 258.923  22
   2  -7   5 1882.13 235.866   6
   2  -7   5 1691.52 266.424  11
   2  -7   5 1197.74 279.456  34
  -2   7  -5 1481.73 433.064  98
  -2   7  -5 1496.28 532.981  96
  -2   7  -5 860.869 645.642  77
  -2   7  -5 1646.03 373.052  65
   2  -7   6 3108.53 293.687  22
   2  -7   6 2188.17 284.388  34
  -2   7  -6 1340.53 418.977  98
  -2   7  -6 1649.40 554.564  96
  -2   7  -6 1893.34 665.190  77
  -2   7  -6 2370.44 394.892  65
   2  -7   7 1766.18 255.211  22
   2  -7   7 1895.57 233.745  14
   2  -7   7 1574.02 255.484  26
  -2   7  -7 1633.27 397.379  98
  -2   7  -7 1177.46 548.272  96
  -2   7  -7 917.923 672.588  77
  -2   7  -7 1869.90 370.595  65
   2  -7   8 994.092 221.000  22
   2  -7   8 1285.23 215.558  14
   2  -7   8 1270.91 234.989  26
   2  -7   9 477.934 198.862  26
   2  -7   9 364.360 259.850  55
  -2   7  -9 613.816 652.607  77
   2  -7  10 1232.78 241.783  55
  -2   7 -10 1326.45 484.763  96
  -2   7 -10 1598.67 638.450  77
  -2   7 -11 360.967 360.675  96
   2  -7  11-270.892 212.607  85
  -2   7 -11 136.135 490.824  77
  -2   6  11 50.9446 224.689  97
   2  -6 -10 128.531 452.375 103
  -2   6  10 37.7750 312.594  97
  -2   6  10 70.6004 447.349  80
   2  -6  -9 1940.68 224.036  49
  -2   6   9 1239.91 385.533  97
   2  -6  -9 1624.74 369.657  90
   2  -6  -9 1124.29 547.343 103
   2  -6  -9 1212.60 610.467  94
  -2   6   9 1500.23 588.118  80
   2  -6  -8 1227.11 214.042  49
   2  -6  -8 556.806 624.813  94
   2  -6  -8 809.553 579.611 103
  -2   6   8 900.822 394.906  97
  -2   6   8 1097.76 616.952  80
   2  -6  -7 267.201 372.169  90
  -2   6   7 511.819 405.624  97
  -2   6   7 699.020 647.880  80
   2  -6  -6 5044.47 493.945  52
   2  -6  -6 4891.32 525.691  59
   2  -6  -6 4973.12 439.347  31
  -2   6   6 3107.63 532.377  97
  -2   6   6 4071.41 755.722  80
   2  -6  -5 2610.29 476.906  52
   2  -6  -5 2519.95 429.674  59
   2  -6  -5 2845.34 382.982  31
  -2   6   5 1504.96 462.236  97
  -2   6   5 1705.44 723.348  80
  -2   6   5 901.130 742.564  78
   2  -6  -4 5367.74 477.451  38
   2  -6  -4 5235.54 554.728  59
   2  -6  -4 6351.38 413.990  10
   2  -6  -4 6239.44 519.153  31
  -2   6   4 3632.57 556.490  97
  -2   6   4 5032.45 801.956  80
  -2   6   4 4613.73 865.666  78
   2  -6  -3 4838.73 445.215  38
   2  -6  -3 4102.81 506.372  59
   2  -6  -3 5677.17 376.607  10
   2  -6  -3 5421.58 427.873  33
   2  -6  -3 4959.16 487.125  30
   2  -6  -3 4375.02 483.085  31
  -2   6   3 3616.91 426.490  93
  -2   6   3 4639.52 526.876  97
  -2   6   3 4747.34 393.536  71
  -2   6   3 6108.71 895.520  78
  -2   6   3 4905.32 765.814  80
   2  -6  -2 4026.15 378.571  38
   2  -6  -2 3351.32 435.456  59
   2  -6  -2 3955.54 437.050  31
   2  -6  -2 4535.73 411.236  33
   2  -6  -2 4051.80 309.614   9
   2  -6  -2 4001.66 433.427  30
   2  -6  -2 4741.56 350.857  10
  -2   6   2 3023.41 403.510  93
  -2   6   2 3089.15 457.291  97
  -2   6   2 3333.16 342.954  71
  -2   6   2 3068.77 681.318  80
  -2   6   2 3242.98 831.787  78
   2  -6  -1 3257.67 376.577  33
   2  -6  -1 3551.40 294.831   9
   2  -6  -1 3290.61 420.291  31
   2  -6  -1 3418.04 398.744  30
   2  -6  -1 3888.07 318.175  10
  -2   6   1 4038.69 605.528  63
   2  -6  -1 2614.63 334.794  38
   2  -6  -1 3455.10 425.265  59
  -2   6   1 2931.30 623.303  80
  -2   6   1 3663.95 333.654  71
  -2   6   1 3216.64 799.750  78
   2  -6   0 5351.55 474.191  30
   2  -6   0 6174.12 388.487   9
   2  -6   0 5712.18 474.741  31
   2  -6   0 5890.82 406.940  10
   2  -6   0 4479.16 400.126  38
  -2   6   0 5754.84 644.668  63
   2  -6   0 4215.88 458.257  59
  -2   6   0 4793.16 829.559  78
  -2   6   0 5318.72 429.924  71
   2  -6   1 36770.9 1944.74  10
   2  -6   1 34472.0 1972.74  31
   2  -6   1 34987.8 1965.04  30
   2  -6   1 35596.2 1941.44   9
  -2   6  -1 35476.1 2048.85  63
  -2   6  -1 34211.8 1967.40  71
  -2   6  -1 29304.3 2146.04  78
  -2   6  -2 1674.11 539.487  63
   2  -6   2 1397.96 226.128   9
   2  -6   2 1305.42 236.598  10
   2  -6   2 1154.91 316.879  31
   2  -6   2 1503.37 293.402  30
  -2   6  -2 1545.21 439.991 101
  -2   6  -2 944.424 344.358  96
  -2   6  -2 1263.14 376.070  98
  -2   6  -2 1597.91 315.906  71
  -2   6  -2 1276.64 507.467  77
  -2   6  -3 8119.70 727.955  63
  -2   6  -3 9906.00 542.710  47
   2  -6   3 8381.71 517.835  11
   2  -6   3 7224.10 544.761  31
   2  -6   3 8558.53 526.757   9
   2  -6   3 8421.23 528.860  10
  -2   6  -3 5806.09 614.664  96
  -2   6  -3 5538.61 605.126  98
  -2   6  -3 8454.09 596.162  71
  -2   6  -3 5467.49 784.415  77
  -2   6  -4 2412.71 564.491  63
  -2   6  -4 3377.95 316.377  47
   2  -6   4 2607.29 266.457  11
   2  -6   4 2500.00 262.801  10
   2  -6   4 2406.18 292.698   9
  -2   6  -4 1985.96 424.383  98
  -2   6  -4 2192.13 655.323 101
  -2   6  -4 2224.13 493.590  96
  -2   6  -4 1493.89 624.314  77
  -2   6  -4 2898.27 369.113  65
   2  -6   5 2393.51 260.685  11
   2  -6   5 1924.85 274.795   9
  -2   6  -5 1319.73 413.372  98
  -2   6  -5 2484.17 526.925  96
  -2   6  -5 710.322 592.435  77
  -2   6  -5 1919.45 366.477  65
   2  -6   6 10733.3 628.668  11
   2  -6   6 10392.3 627.204  22
   2  -6   6 12508.7 630.224   6
  -2   6  -6 6887.40 721.637  98
  -2   6  -6 7532.74 807.151  96
  -2   6  -6 7354.47 905.920  77
  -2   6  -6 8357.71 688.746  65
   2  -6   7 1162.02 238.739  22
   2  -6   7 1050.97 210.369   6
   2  -6   7 1018.00 221.080  14
  -2   6  -7 978.673 538.245  96
  -2   6  -7 176.321 383.459  98
  -2   6  -7 1065.87 360.875  65
  -2   6  -7 440.531 641.002  77
   2  -6   8 4308.58 358.845  22
   2  -6   8 5251.69 371.021  26
   2  -6   8 5174.96 354.357  14
  -2   6  -8 1893.92 592.083  96
  -2   6  -8 2230.47 740.379  77
  -2   6  -8 3646.17 457.918  65
   2  -6   9 1288.48 304.203  55
   2  -6   9 2054.50 251.354  16
   2  -6   9 1796.75 241.411  14
   2  -6   9 1358.79 244.874  26
  -2   6  -9 1255.45 529.414  96
   2  -6  10 1015.55 232.923  27
  -2   6 -10-77.8888 652.028  77
   2  -6  11 716.665 197.481  41
  -2   6 -11 547.412 417.801  96
  -2   6 -11 1452.89 601.436  77
   2  -6  11 290.191 254.955  69
  -2   6 -12 248.208 294.698  96
  -2   6 -12 577.865 479.631  77
  -2   5  11 284.126 281.162  97
   2  -5 -11 274.324 423.899 103
  -2   5  11 123.429 364.331  80
   2  -5 -10 417.241 182.195  49
  -2   5  10 453.173 341.598  97
   2  -5 -10 371.033 541.078 103
  -2   5  10 21.2326 501.085  80
   2  -5  -9 328.982 205.104  49
   2  -5  -9 565.320 578.281 103
   2  -5  -9 428.098 382.722  90
  -2   5   9 155.090 353.733  97
   2  -5  -9 273.697 450.363  75
  -2   5   9-488.010 579.750  80
   2  -5  -8 1282.98 618.315  94
   2  -5  -8 659.291 628.747 103
   2  -5  -8 205.348 376.700  90
  -2   5   8 116.229 379.253  97
  -2   5   8 1287.80 616.463  80
  -2   5   7 64.2733 511.728  88
   2  -5  -7 318.311 377.426  90
  -2   5   7 360.433 398.281  97
  -2   5   7 638.341 617.783  80
   2  -5  -6 12509.8 867.039  59
   2  -5  -6 11454.6 817.866  52
  -2   5   6 8707.77 827.343  97
  -2   5   6 8691.52 910.028  88
  -2   5   6 10410.1 1029.24  80
  -2   5   5 2530.00 287.379  45
   2  -5  -5 2591.02 450.959  52
   2  -5  -5 3387.43 387.572  38
   2  -5  -5 2275.38 440.787  59
   2  -5  -5 3237.90 387.081  31
  -2   5   5 1182.72 547.246  88
  -2   5   5 1647.62 451.538  97
  -2   5   5 1800.18 676.410  78
  -2   5   5 1576.62 693.508  80
  -2   5   4 3833.14 326.014  45
   2  -5  -4 3843.97 393.911  38
   2  -5  -4 2817.76 480.246  59
   2  -5  -4 4667.39 309.137  10
   2  -5  -4 3349.20 421.864  30
   2  -5  -4 4148.05 444.376  31
  -2   5   4 2552.57 544.948  88
  -2   5   4 2424.36 445.763  97
  -2   5   4 2158.93 730.117  78
  -2   5   4 2572.96 669.032  80
  -2   5   3 14995.4 825.459  45
   2  -5  -3 12741.7 905.535  59
   2  -5  -3 16144.3 865.415  38
   2  -5  -3 15830.4 893.593  31
   2  -5  -3 16381.3 902.882  30
   2  -5  -3 16767.8 843.525  33
  -2   5   3 16514.3 852.068   4
  -2   5   3 9741.19 915.793  88
  -2   5   3 9070.63 821.413  93
  -2   5   3 12672.6 1048.29  80
  -2   5   3 11892.3 1114.97  78
   2  -5  -2 20053.8 1226.46  59
   2  -5  -2 23497.1 1206.92  38
   2  -5  -2 21178.4 1217.05  20
   2  -5  -2 24051.5 1232.44  30
   2  -5  -2 23605.4 1203.18  33
  -2   5   2 17429.9 1190.84  93
  -2   5   2 17256.8 1231.98  97
  -2   5   2 20687.4 1362.39  80
  -2   5   2 19675.0 1422.29  78
   2  -5  -1 34547.1 1817.15  38
   2  -5  -1 33669.9 1824.49  20
   2  -5  -1 34665.8 1836.54  30
  -2   5   1 29029.3 1819.05  93
  -2   5   1 31461.5 1853.11  97
  -2   5   1 32276.3 1986.31  78
  -2   5   1 33680.0 1935.01  80
  -2   5   0 42060.5 2320.73  63
   2  -5   0 46292.0 2250.76  38
   2  -5   0 51026.8 2266.00  20
   2  -5   0 50585.6 2268.37  30
  -2   5   0 34344.0 2251.02  93
  -2   5   0 32099.7 2261.15 101
  -2   5   0 33259.2 2260.43  97
  -2   5   0 38390.0 2390.28  78
  -2   5  -1 2337.34 497.899  63
   2  -5   1 3497.01 259.718  38
   2  -5   1 3843.14 280.434  20
   2  -5   1 3455.86 301.621  30
  -2   5  -1 1910.19 349.647 101
  -2   5  -1 1926.07 315.501  96
  -2   5  -1 1739.51 323.550  93
  -2   5  -1 1866.92 482.718  77
  -2   5  -1 1430.48 657.885  78
  -2   5  -2 6231.07 633.614  63
   2  -5   2 7441.91 446.953  20
   2  -5   2 7909.87 467.379  30
   2  -5   2 7321.79 453.414   9
  -2   5  -2 5417.80 543.452 101
  -2   5  -2 4852.45 503.447  96
  -2   5  -3 6191.94 582.898  63
  -2   5  -3 6085.88 376.143  47
   2  -5   3 4777.77 353.276  10
   2  -5   3 5422.08 361.398   9
  -2   5  -3 4499.60 546.488  99
  -2   5  -3 3778.08 466.358  96
  -2   5  -3 4526.13 518.687 101
  -2   5  -3 3802.75 454.743  98
  -2   5  -3 5613.29 425.472  71
  -2   5  -4 12986.4 922.910  63
  -2   5  -4 14604.0 778.196  47
   2  -5   4 12895.9 766.422  11
   2  -5   4 14077.8 785.349   5
   2  -5   4 12890.4 764.301  10
   2  -5   4 12640.6 769.914   9
  -2   5  -4 10139.8 890.689  99
  -2   5  -4 12901.0 798.601  65
  -2   5  -4 11603.8 979.230  77
  -2   5  -5 22394.0 1265.57  63
   2  -5   5 21139.0 1139.35  11
   2  -5   5 21040.4 1132.09  10
   2  -5   5 22120.1 1155.41   9
  -2   5  -5 16495.5 1246.49  99
  -2   5  -5 19461.4 1232.50  96
  -2   5  -5 17889.0 1373.53 101
  -2   5  -5 16200.5 1192.69  98
  -2   5  -5 19862.4 1170.56  65
  -2   5  -5 18349.1 1328.88  77
   2  -5   6 8004.45 528.522  22
   2  -5   6 8496.77 527.286  11
   2  -5   6 10279.7 543.752   6
  -2   5  -6 6538.98 645.883  98
  -2   5  -6 6585.07 715.739  96
  -2   5  -6 8448.39 608.930  65
  -2   5  -6 7278.47 814.800  77
   2  -5   7 11371.4 647.952   6
   2  -5   7 10433.1 654.702  22
   2  -5   7 10994.7 651.753  14
  -2   5  -7 8848.03 826.546  96
  -2   5  -7 8956.18 742.721  98
  -2   5  -7 10780.5 723.216  65
  -2   5  -7 10074.0 970.770  77
   2  -5   8 1019.31 220.513  22
   2  -5   8 965.887 235.659  26
   2  -5   8 1102.89 227.763   6
   2  -5   8 805.186 219.423  14
  -2   5  -8 397.164 515.712  96
  -2   5  -8 545.181 359.331  65
  -2   5  -8 765.872 659.835  77
   2  -5   9 1198.47 316.620  55
   2  -5   9 2184.27 269.477  16
   2  -5   9 1937.20 256.041  14
   2  -5   9 1947.58 262.153  26
  -2   5  -9 1465.79 536.621  96
  -2   5  -9 1062.66 673.633  77
   2  -5  10 1310.40 233.349  16
   2  -5  10 1266.11 257.444  27
   2  -5  11 840.316 238.742  41
   2  -5  11 1327.30 249.059  27
  -2   5 -11 806.255 458.219  96
  -2   5 -11 746.844 657.419  77
  -2   5 -12 450.341 358.343  96
   2  -5  12 766.024 270.655  69
  -2   5 -12 949.821 578.351  77
  -2   5 -13 1112.15 431.995  77
  -2   4  12-111.071 225.210  97
   2  -4 -11 28.2646 170.638  49
   2  -4 -11-62.4617 502.676 103
  -2   4  11 137.443 300.348  97
   2  -4 -11 350.102 462.368  75
  -2   4  11-250.054 398.367  80
  -2   4  10-310.263 524.414  80
   2  -4 -10-243.758 490.766  75
   2  -4  -9 305.415 603.441 103
  -2   4   9 302.405 364.284  97
   2  -4  -8 17233.0 1448.67 103
   2  -4  -8 21401.6 1314.78  90
  -2   4   8 17985.6 1409.74  88
   2  -4  -8 15768.0 1402.17  94
   2  -4  -7 3223.01 452.410  59
  -2   4   7 3813.71 310.696  45
   2  -4  -7 2669.03 460.154  90
  -2   4   7 2463.51 607.948  88
   2  -4  -6 3831.59 458.960  52
   2  -4  -6 3377.92 488.343  59
   2  -4  -6 4562.79 423.517  38
  -2   4   6 4418.90 336.125  45
  -2   4   5 44515.4 2258.52  45
   2  -4  -5 44134.0 2299.85  38
   2  -4  -5 36343.7 2315.70  59
   2  -4  -5 41399.4 2306.95  30
   2  -4  -5 39635.2 2287.57  31
  -2   4   5 35806.5 2363.49  88
  -2   4   4 78865.9 3735.87  45
   2  -4  -4 68675.9 3782.38  59
   2  -4  -4 84895.7 3774.71  38
   2  -4  -4 87996.3 3779.17  31
   2  -4  -4 86738.3 3790.73  30
  -2   4   4 58582.8 3805.33  88
  -2   4   4 38640.7 3738.82 105
  -2   4   4 59686.4 3834.43  78
  -2   4   3 2183.76 225.567  45
   2  -4  -3 1749.47 272.935  38
   2  -4  -3 1132.52 248.330  56
  -2   4   3 1625.81 236.659  93
  -2   4   3 1494.46 341.912 105
  -2   4   3 1690.60 345.518  97
   2  -4  -3 1960.59 272.693  33
   2  -4  -3 1795.57 295.721  20
   2  -4  -3 1936.54 288.954  30
  -2   4   2 11717.0 597.498  45
   2  -4  -2 9404.54 600.868  56
   2  -4  -2 13566.9 630.723  38
   2  -4  -2 15496.1 647.927  20
   2  -4  -2 15088.0 653.943  30
  -2   4   2 16415.1 638.399   4
   2  -4  -2 13176.2 641.846  33
  -2   4   2 6864.67 600.863  93
  -2   4   2 6851.33 680.103  88
  -2   4   2 5089.03 629.462 105
  -2   4   2 6350.49 647.896  97
   2  -4  -1 119357. 6074.12  38
  -2   4   1 125921. 6064.11  45
   2  -4  -1 120189. 6077.54  20
   2  -4  -1 121032. 6083.27  30
   2  -4  -1 115232. 6066.50   2
   2  -4  -1 112664. 6058.09  35
  -2   4   1 105761. 6068.71  93
  -2   4   1 110708. 6095.60  97
  -2   4   1 99961.0 6083.54 105
  -2   4   1 92527.0 6077.96 101
  -2   4   1 108906. 6154.12  78
  -2   4   1 117048. 6144.92  80
   2  -4   0 63027.5 3365.74  56
   2  -4   0 58576.5 3353.49  21
   2  -4   0 71308.3 3385.98  20
   2  -4   0 69032.4 3383.96   2
   2  -4   0 67171.1 3382.23   7
  -2   4   0 61023.6 3384.69  93
  -2   4   0 64136.9 3406.88  97
  -2   4   0 56306.2 3368.77  96
  -2   4   0 59100.6 3400.47 101
  -2   4   0 62090.9 3451.21  80
  -2   4   0 61505.2 3371.11  73
  -2   4   0 61805.0 3463.72  77
  -2   4   0 65925.4 3390.52  71
  -2   4   0 61610.0 3479.11  78
   2  -4   1 10490.2 682.694  56
   2  -4   1 12667.1 710.021   7
   2  -4   1 12998.8 709.833  20
   2  -4   1 13327.5 716.769   2
   2  -4   1 11531.2 678.958  35
  -2   4  -1 12217.4 736.872  93
  -2   4  -1 11768.0 731.363  96
  -2   4  -1 12507.7 767.667 101
  -2   4  -1 12712.0 755.272  97
  -2   4  -1 14897.7 739.374  71
  -2   4  -1 13630.8 724.074  73
  -2   4  -1 12918.3 941.492  78
  -2   4  -1 11980.6 845.692  77
   2  -4   2 7542.83 467.106  20
   2  -4   2 7474.66 454.100   4
   2  -4   2 8170.05 482.533   2
   2  -4   2 8304.63 446.253  13
   2  -4   2 8486.61 473.678   7
  -2   4  -2 6566.97 527.502  96
  -2   4  -2 8130.09 569.422 101
  -2   4  -2 6700.22 606.102  99
  -2   4  -2 8399.54 516.428  71
  -2   4  -2 6452.89 464.755  64
  -2   4  -2 8086.20 513.115  73
  -2   4  -2 7466.33 669.194  77
  -2   4  -3 6516.59 444.602  64
   2  -4   3 7114.91 420.139   7
   2  -4   3 7349.33 415.971  20
   2  -4   3 7091.16 432.487  10
   2  -4   3 5980.39 411.673   4
   2  -4   3 6732.10 439.962   2
  -2   4  -3 7044.54 592.740  99
  -2   4  -3 6163.90 504.589  96
  -2   4  -3 6770.87 509.909  98
  -2   4  -3 6927.26 562.397 101
  -2   4  -3 7611.94 483.352  71
  -2   4  -3 7428.34 502.564  73
  -2   4  -3 7753.08 657.983  77
  -2   4  -4 17314.2 1082.16  63
  -2   4  -4 14357.8 964.806  64
  -2   4  -4 18180.1 956.517  47
   2  -4   4 18453.3 953.807  11
   2  -4   4 17620.8 950.956  10
   2  -4   4 18492.7 958.050   9
   2  -4   4 20751.6 979.397   5
  -2   4  -4 13379.5 1002.04  96
  -2   4  -4 14558.9 1067.12  99
  -2   4  -4 14534.6 1080.75 101
  -2   4  -4 13320.8 996.120  98
  -2   4  -4 15403.1 970.299  65
  -2   4  -5 11664.6 728.103  63
   2  -4   5 8538.87 551.660  11
   2  -4   5 8509.66 550.010  10
   2  -4   5 10164.6 579.827   5
   2  -4   5 8513.65 569.061   9
  -2   4  -5 9832.59 650.384  98
  -2   4  -5 9370.96 791.331 101
  -2   4  -5 9913.10 730.181  99
  -2   4  -5 10627.8 611.852  65
  -2   4  -5 10652.1 786.153  77
  -2   4  -6 1224.33 309.591  64
  -2   4  -6 1432.85 451.067  63
   2  -4   6 1956.40 212.047  22
   2  -4   6 2113.74 223.200   6
   2  -4   6 1706.25 222.257   9
  -2   4  -6 952.188 429.054  96
  -2   4  -6 491.843 517.883  77
  -2   4  -6 1162.12 317.393  65
  -2   4  -7 1728.30 378.266  64
   2  -4   7 2459.95 261.233   6
   2  -4   7 2497.83 264.088  22
   2  -4   7 2698.75 258.904  14
  -2   4  -7 2132.60 484.569  96
  -2   4  -7 2151.85 411.292  98
  -2   4  -7 2894.63 644.705  77
  -2   4  -7 2405.92 377.444  65
  -2   4  -8 4434.06 470.588  64
   2  -4   8 3539.32 321.823  22
   2  -4   8 3666.26 322.253  14
   2  -4   8 4069.98 339.326  26
   2  -4   8 4273.20 333.161   6
  -2   4  -8 4238.09 577.070  96
  -2   4  -8 3405.58 442.148  98
  -2   4  -8 4214.85 753.629  77
  -2   4  -9 4242.90 497.909  64
   2  -4   9 5020.96 377.676  16
   2  -4   9 4420.98 418.280  36
   2  -4   9 4929.87 365.598  14
   2  -4   9 4360.82 372.674  26
  -2   4  -9 3795.75 588.766  96
  -2   4  -9 4788.22 778.742  77
  -2   4 -10 1926.51 415.392  64
   2  -4  10 1695.54 328.073  36
   2  -4  10 1999.42 296.321  27
   2  -4  10 2821.05 283.457  16
  -2   4 -10 1406.14 509.981  96
  -2   4 -10 1873.89 705.762  77
   2  -4  11 856.202 251.691  27
   2  -4  11 499.039 283.289  36
   2  -4  11 839.149 257.589  41
  -2   4 -11 639.777 376.253  64
  -2   4 -11 678.992 645.307  77
   2  -4  12 26.3686 220.265  41
   2  -4  12 139.774 275.956  68
  -2   4 -12 16.8088 600.687  77
  -2   4 -13 498.912 505.025  77
   2  -4  13 384.122 230.947  69
  -2   3  12-44.5217 242.877  97
   2  -3 -12 159.057 415.031  75
  -2   3  11 1204.85 348.523  97
   2  -3 -11 1257.01 547.872 103
   2  -3 -11 1474.31 528.914  75
   2  -3 -10 236.948 593.331 103
   2  -3 -10 810.760 530.151  75
  -2   3  10 688.025 503.079  80
  -2   3   9 14785.5 772.144  45
   2  -3  -9 11087.9 957.741  75
  -2   3   8 3949.41 313.637  45
  -2   3   8 3244.71 335.139  60
  -2   3   8 4564.34 643.997  88
   2  -3  -8 4482.26 519.533  90
   2  -3  -8 3260.29 714.831 103
   2  -3  -8 4015.65 438.254  84
  -2   3   8 3836.37 482.834  70
  -2   3   7 4188.65 304.653  45
   2  -3  -7 2776.24 418.228  59
  -2   3   7 2940.75 314.071  60
   2  -3  -7 2466.24 459.263  90
  -2   3   7 3607.51 602.339  88
  -2   3   7 2502.29 434.269  70
  -2   3   6 2961.53 310.542  51
  -2   3   6 3301.04 283.663  45
   2  -3  -6 3045.55 446.977  59
   2  -3  -6 3294.71 377.668  38
  -2   3   6 2556.61 295.646  60
   2  -3  -6 2942.36 434.262  90
  -2   3   6 2468.58 555.413  88
  -2   3   6 2170.90 401.999  70
   2  -3  -5 3906.03 372.067  38
  -2   3   5 4628.31 318.758  45
  -2   3   5 3752.24 318.471  60
   2  -3  -5 3125.43 438.830  59
   2  -3  -5 4393.14 382.338  31
   2  -3  -5 4220.73 408.162  30
  -2   3   5 3193.32 538.045  88
  -2   3   5 3195.68 404.515  70
  -2   3   4 12786.1 775.384  60
  -2   3   4 14535.0 781.674  45
   2  -3  -4 12470.7 853.449  59
   2  -3  -4 13779.9 814.686  38
   2  -3  -4 12117.3 799.082  56
   2  -3  -4 12237.6 811.983  20
   2  -3  -4 13750.5 816.077  30
  -2   3   4 12235.8 904.688  88
  -2   3   4 12301.6 937.911  78
   2  -3  -3 3894.81 334.760  38
  -2   3   3 4358.43 299.065  45
   2  -3  -3 3485.22 326.269  56
   2  -3  -3 4156.25 347.185  20
   2  -3  -3 3773.79 319.882  35
  -2   3   3 4936.61 344.372   4
   2  -3  -3 3988.14 321.511  33
   2  -3  -3 4477.41 337.592  30
  -2   3   3 4005.85 288.355  93
  -2   3   3 3882.72 482.794  88
  -2   3   3 3672.23 399.890 105
  -2   3   3 3891.35 350.260  70
  -2   3   3 4139.10 563.099  78
  -2   3   2 11338.2 595.552  45
   2  -3  -2 9861.69 587.177  37
   2  -3  -2 9015.26 608.686  56
   2  -3  -2 11405.7 614.153  20
   2  -3  -2 10721.2 621.469  33
   2  -3  -2 9919.99 599.440  35
   2  -3  -2 10339.5 581.758   2
  -2   3   2 12475.1 628.333   4
  -2   3   2 9381.43 593.146  93
  -2   3   2 8971.39 699.448  88
  -2   3   2 9106.77 654.160  97
  -2   3   2 8330.98 645.518 105
  -2   3   2 10347.9 615.576  70
  -2   3   2 9678.57 795.237  78
   2  -3  -1 54516.6 3226.20  56
   2  -3  -1 66085.9 3241.94  20
   2  -3  -1 59164.7 3224.62  35
   2  -3  -1 66597.0 3238.04   7
   2  -3  -1 57903.0 3215.62  19
  -2   3   1 58080.9 3227.93  93
  -2   3   1 58476.4 3253.98  97
  -2   3   1 57329.3 3256.15 105
  -2   3   1 53772.8 3214.20  96
  -2   3   1 62432.9 3304.13  80
  -2   3   1 59965.8 3222.16  73
  -2   3   1 60020.0 3310.89  78
  -2   3   0 21114.9 1076.45  45
   2  -3   0 17940.8 1064.16  37
   2  -3   0 17774.9 1059.53  32
   2  -3   0 18773.2 1086.09   7
   2  -3   0 17779.7 1075.74  13
   2  -3   0 18824.2 1092.54  20
   2  -3   0 18102.3 1065.60  23
  -2   3   0 21778.2 1096.33  93
  -2   3   0 24704.0 1141.53  97
  -2   3   0 22104.4 1132.40 105
  -2   3   0 22440.5 1129.58 101
  -2   3   0 21893.8 1089.23  96
  -2   3   0 21886.9 1090.79  73
  -2   3   0 22805.6 1204.33  80
  -2   3   0 22113.4 1208.62  77
  -2   3   0 22281.8 1238.74  78
  -2   3  -1 71485.1 4117.93  63
   2  -3   1 74559.7 4063.24  37
   2  -3   1 80629.2 4085.15   7
   2  -3   1 79196.4 4076.23   4
   2  -3   1 79434.5 4074.90  13
   2  -3   1 71644.4 4059.17  24
   2  -3   1 77828.5 4067.51  23
  -2   3  -1 72758.9 4084.92  96
  -2   3  -1 76138.9 4102.03  97
  -2   3  -1 81484.1 4118.83 101
  -2   3  -1 75588.2 4090.49  93
  -2   3  -1 69989.8 4119.61  99
  -2   3  -1 82205.9 4095.39  71
  -2   3  -1 78127.0 4090.91  73
  -2   3  -1 72949.7 4152.41  77
  -2   3  -1 72916.9 4157.60  78
  -2   3  -2 15657.9 868.405  64
  -2   3  -2 16564.2 974.456  63
   2  -3   2 14641.3 856.373   4
   2  -3   2 14888.1 863.161   7
   2  -3   2 15483.9 850.910  13
   2  -3   2 14413.9 874.290   2
  -2   3  -2 14902.6 894.637  96
  -2   3  -2 15721.3 931.570 101
  -2   3  -2 14503.3 896.831  98
  -2   3  -2 14871.4 952.769  99
  -2   3  -2 17154.4 891.036  73
  -2   3  -2 16295.7 1004.42  77
  -2   3  -2 17507.4 891.363  71
  -2   3  -3 7735.72 471.761  64
  -2   3  -3 7842.42 609.710  63
  -2   3  -3 8140.63 435.035  47
   2  -3   3 6495.53 426.006   7
   2  -3   3 6450.54 430.694   2
  -2   3  -3 6998.49 540.333 101
  -2   3  -3 6525.27 592.013  99
  -2   3  -3 6667.00 493.595  96
  -2   3  -3 6840.10 497.587  98
  -2   3  -3 6971.04 457.256  65
  -2   3  -3 7169.02 467.332  71
  -2   3  -3 5909.76 609.927  77
  -2   3  -3 7841.56 480.708  73
  -2   3  -4 176510. 9162.17  64
  -2   3  -4 183565. 9197.91  63
   2  -3   4 172759. 9159.73   5
   2  -3   4 172764. 9155.49   9
   2  -3   4 168367. 9147.54  10
   2  -3   4 152112. 9154.47   2
   2  -3   4 174909. 9150.64   7
  -2   3  -4 171288. 9174.86  98
  -2   3  -4 155172. 9169.43  96
  -2   3  -4 174348. 9217.66 101
  -2   3  -4 176265. 9158.35  65
  -2   3  -4 184173. 9184.07  73
  -2   3  -4 167289. 9230.00  77
  -2   3  -4 168298. 9166.28  71
  -2   3  -5 6144.24 418.960  64
   2  -3   5 4924.34 348.946   5
   2  -3   5 4867.73 327.347  11
   2  -3   5 4306.52 316.824  10
   2  -3   5 4484.97 330.967   2
  -2   3  -5 7309.55 449.492  98
  -2   3  -5 7133.73 470.646  96
  -2   3  -5 7900.35 593.527 101
  -2   3  -6 88269.2 4716.29  64
  -2   3  -6 88283.5 4734.38  63
  -2   3  -6 93884.2 4689.13  44
   2  -3   6 86075.5 4683.07  22
   2  -3   6 85224.5 4680.71  11
   2  -3   6 97914.7 4693.03   6
   2  -3   6 83705.1 4687.73   9
  -2   3  -6 70220.2 4709.33  98
  -2   3  -6 87105.9 4704.77  65
  -2   3  -6 83087.1 4810.92  77
  -2   3  -7 5252.31 395.124  44
   2  -3   7 4830.09 351.719   6
   2  -3   7 4683.46 346.452  22
   2  -3   7 5278.21 360.801   1
   2  -3   7 4653.82 352.558  26
   2  -3   7 4720.21 346.232  14
  -2   3  -7 3823.28 515.774  96
  -2   3  -7 5068.56 688.408  77
  -2   3  -7 5378.08 444.030  65
   2  -3   8 6645.51 446.014  14
   2  -3   8 6766.39 452.879  26
   2  -3   8 7372.34 466.601  16
  -2   3  -8 6069.16 531.838  98
  -2   3  -8 5521.50 632.458  96
  -2   3  -8 7734.28 849.303  77
  -2   3  -9 1699.12 443.110  64
   2  -3   9 846.945 241.431  16
   2  -3   9 904.471 252.754  27
   2  -3   9 994.987 227.014  14
  -2   3  -9 1433.66 493.357  96
  -2   3  -9 957.421 660.055  77
  -2   3 -10 19939.4 1214.46  64
   2  -3  10 20975.7 1124.36  27
   2  -3  10 17641.9 1146.00  36
   2  -3  10 21692.4 1116.39  16
  -2   3 -10 14228.6 1204.59  96
  -2   3 -10 15978.1 1389.72  77
   2  -3  11 1059.90 303.424  36
   2  -3  11 1060.15 256.987  17
   2  -3  11 1000.91 272.223  27
   2  -3  11 997.071 276.066  41
   2  -3  12 1414.94 292.949  36
   2  -3  12 1398.74 279.212  27
   2  -3  12 1437.99 253.585  41
  -2   3 -12 1538.65 395.298  64
   2  -3  12 516.900 307.774  70
  -2   3 -12 1076.12 618.617  77
  -2   3 -13-102.125 312.498  64
   2  -3  13-44.0643 245.925  68
  -2   3 -13 371.457 525.329  77
   2  -3  13 135.473 235.341  70
  -2   2  12-161.166 252.962  97
   2  -2 -12 239.345 457.424  75
   2  -2 -11 824.751 532.678 103
  -2   2  11 733.364 377.976  70
   2  -2 -11 1744.17 570.434  75
   2  -2 -10 697.114 616.224 103
   2  -2 -10 1895.62 574.071  75
  -2   2  10 1440.21 425.366  70
  -2   2   9 7158.90 447.059  51
   2  -2  -9 4099.09 620.828 104
  -2   2   9 4723.48 665.322  88
   2  -2  -9 4362.78 723.944 103
   2  -2  -9 6100.54 669.624  75
  -2   2   9 5543.40 579.077  70
  -2   2   9 5239.90 544.562  68
  -2   2   8 1864.52 297.822  51
  -2   2   8 1747.18 227.337  45
  -2   2   8 1546.54 270.134  60
   2  -2  -8 2324.92 472.415  90
   2  -2  -8 1512.08 670.173 103
  -2   2   8 1456.88 562.334  88
   2  -2  -8 1853.70 376.091  84
  -2   2   8 1718.17 423.834  70
  -2   2   8 1629.93 398.825  68
  -2   2   7 11058.2 577.490  45
  -2   2   7 8555.66 582.165  60
  -2   2   7 9606.53 596.427  51
   2  -2  -7 11146.7 638.981  38
   2  -2  -7 9581.99 664.353  59
   2  -2  -7 8890.59 694.123  90
  -2   2   7 6226.00 761.606  88
   2  -2  -7 8368.53 642.427  84
  -2   2   7 7258.46 651.361  68
  -2   2   7 6383.41 668.343  70
   2  -2  -6 1814.47 303.854  38
  -2   2   6 2458.27 278.773  60
  -2   2   6 2719.43 292.293  51
   2  -2  -6 2015.84 379.628  59
   2  -2  -6 1711.28 297.678  30
   2  -2  -6 1444.02 390.707  90
  -2   2   6 2335.51 485.275  88
  -2   2   6 1986.11 367.614  70
   2  -2  -5 41921.8 2043.29  38
   2  -2  -5 37689.7 2041.74  56
  -2   2   5 36074.8 2005.86  60
   2  -2  -5 35765.4 2058.99  59
  -2   2   5 37649.3 2009.81  51
  -2   2   5 38372.6 2014.35  36
   2  -2  -5 40096.8 2043.50  30
  -2   2   5 32052.5 2088.16  88
   2  -2  -5 31183.7 2035.96  90
  -2   2   5 32720.8 2046.50  70
   2  -2  -4 63357.4 3409.19  20
  -2   2   4 62931.7 3373.00  28
  -2   2   4 66322.4 3414.16   4
   2  -2  -4 68236.2 3408.73  30
   2  -2  -4 66562.7 3376.23   1
  -2   2   4 61641.4 3387.90  36
  -2   2   4 58785.2 3385.23  51
   2  -2  -4 60701.2 3403.71  56
   2  -2  -4 63056.3 3407.57  38
  -2   2   4 50238.6 3429.13  78
  -2   2   3 6611.38 394.947  53
   2  -2  -3 7411.35 431.033  37
  -2   2   3 6452.90 435.007  46
  -2   2   3 6081.35 421.239  60
   2  -2  -3 8109.32 457.464  56
   2  -2  -3 7674.83 440.819  20
  -2   2   3 6528.52 451.278   4
  -2   2   3 5989.10 414.939  15
   2  -2  -3 7603.23 446.382  35
   2  -2  -3 6920.00 391.924   2
  -2   2   3 7172.03 575.564  88
  -2   2   3 5864.30 476.857  92
  -2   2   3 6624.61 477.385  70
  -2   2   3 7016.54 461.692  68
  -2   2   3 6664.67 594.091  78
  -2   2   2 45179.5 2275.42  53
  -2   2   2 44065.7 2287.22  60
   2  -2  -2 46899.6 2297.32  37
  -2   2   2 35537.2 2265.48  50
   2  -2  -2 48466.0 2309.75  20
   2  -2  -2 46542.6 2294.49   2
   2  -2  -2 47612.6 2289.50  17
   2  -2  -2 46795.5 2297.41  33
  -2   2   2 47615.5 2288.95  15
  -2   2   2 54103.3 2317.47   4
   2  -2  -2 46645.8 2302.94   7
  -2   2   2 46987.3 2284.40  36
   2  -2  -2 44735.8 2299.54  35
  -2   2   2 43713.8 2316.25  92
  -2   2   2 42394.5 2284.95  93
  -2   2   2 43207.9 2350.29  88
  -2   2   2 48274.4 2317.46  70
  -2   2   2 41464.3 2283.52  69
  -2   2   2 48424.4 2305.52  68
  -2   2   2 42261.6 2364.60  78
  -2   2   1 16816.6 955.509  46
   2  -2  -1 18724.8 942.785  19
   2  -2  -1 18833.5 967.526  33
   2  -2  -1 17650.4 949.251  17
   2  -2  -1 18437.9 952.695  23
  -2   2   1 20374.6 976.328   4
   2  -2  -1 19081.8 965.299   7
   2  -2  -1 18597.5 958.850  13
  -2   2   1 16249.3 953.049  93
  -2   2   1 13670.0 944.623  96
  -2   2   1 15410.6 991.170  97
  -2   2   1 14318.0 1015.96  88
  -2   2   1 12761.9 992.942 105
  -2   2   1 19053.6 976.273  70
  -2   2   1 15904.7 1062.14  80
  -2   2   1 15039.3 1069.04  78
  -2   2   1 17742.4 958.642  68
  -2   2   0 55366.8 2626.73  45
   2  -2   0 44754.1 2614.30  40
   2  -2   0 52199.1 2640.75   3
   2  -2   0 47785.9 2614.06  28
   2  -2   0 47091.6 2610.24  32
   2  -2   0 52137.1 2632.49  13
   2  -2   0 52850.6 2637.90   7
   2  -2   0 51670.5 2626.82  23
  -2   2   0 47172.7 2631.46  96
  -2   2   0 45349.9 2659.19 105
  -2   2   0 49886.5 2632.66  93
  -2   2   0 48918.5 2656.88  97
  -2   2   0 46891.7 2671.79  99
  -2   2   0 49928.6 2636.34  73
  -2   2   0 52387.0 2704.72  77
  -2   2   0 46976.1 2699.87  78
  -2   2   0 46620.4 2686.94  80
  -2   2  -1 71437.7 3740.20  45
  -2   2  -1 66294.8 3781.48  63
   2  -2   1 63884.3 3757.43   3
   2  -2   1 63136.2 3746.61   4
  -2   2  -1 76657.4 3772.76  97
  -2   2  -1 84084.0 3790.92 101
  -2   2  -1 72444.6 3788.23  99
  -2   2  -1 72426.3 3756.82  96
  -2   2  -1 66269.6 3748.70  64
  -2   2  -1 70696.6 3760.69  73
  -2   2  -1 70350.3 3818.64  78
  -2   2  -1 70867.6 3812.96  77
  -2   2  -2 126130. 6539.75  63
  -2   2  -2 118034. 6484.84  44
  -2   2  -2 122319. 6507.87  64
   2  -2   2 122180. 6520.46   3
  -2   2  -2 125156. 6517.59  98
  -2   2  -2 118896. 6516.80  96
  -2   2  -2 131821. 6540.37 101
  -2   2  -2 129514. 6522.84  73
  -2   2  -2 120752. 6561.57  77
  -2   2  -2 126671. 6513.24  71
  -2   2  -3 105.219 220.548  64
  -2   2  -3 70.6188 121.411  44
  -2   2  -3 320.433 385.135  63
  -2   2  -3 76.3798 135.370  47
   2  -2   3 232.833 113.009   2
   2  -2   3 386.169 172.642   5
   2  -2   3 284.709 162.359   3
  -2   2  -3 358.031 249.372  98
  -2   2  -3 300.990 267.835  96
  -2   2  -3 130.173 277.595 101
  -2   2  -3 153.491 172.591  71
  -2   2  -3 223.051 217.942  73
  -2   2  -3 21.8520 185.990  65
  -2   2  -3 253.062 367.822  77
  -2   2  -4 2395.88 209.816  44
  -2   2  -4 2755.12 286.175  64
  -2   2  -4 1934.42 151.090  49
  -2   2  -4 2752.16 414.431  63
   2  -2   4 4167.31 239.339   5
   2  -2   4 4491.17 253.352   3
  -2   2  -4 2582.22 295.819  98
  -2   2  -4 2702.57 351.144 101
  -2   2  -4 1767.93 324.432  96
  -2   2  -4 2552.45 515.563 100
  -2   2  -4 2611.06 254.028  65
  -2   2  -4 2599.79 316.103  72
  -2   2  -4 2405.92 241.790  71
  -2   2  -4 2462.42 278.810  73
  -2   2  -4 2441.94 420.866  77
  -2   2  -5 83708.5 4120.84  44
  -2   2  -5 80527.3 4165.19  63
   2  -2   5 79207.7 4116.26  11
   2  -2   5 73897.5 4109.44  10
   2  -2   5 76645.5 4119.81   9
  -2   2  -5 72771.6 4143.71  98
  -2   2  -5 71081.8 4192.77 101
  -2   2  -5 69507.2 4147.96  96
  -2   2  -5 61620.2 4170.36 100
  -2   2  -5 82761.3 4159.77  73
  -2   2  -5 73964.7 4138.98  72
  -2   2  -5 81218.9 4134.85  65
  -2   2  -5 79455.1 4217.64  77
  -2   2  -6 121514. 6202.07  44
   2  -2   6 117109. 6194.38  22
   2  -2   6 127055. 6203.16   6
   2  -2   6 113067. 6190.74  11
   2  -2   6 126568. 6204.82   1
   2  -2   6 114777. 6197.31   9
   2  -2   6 127658. 6199.99  14
  -2   2  -6 106061. 6270.54 104
  -2   2  -6 103785. 6218.24  98
  -2   2  -6 99363.8 6288.56 101
  -2   2  -6 89088.4 6247.22 100
  -2   2  -6 99939.0 6227.69  96
  -2   2  -6 111610. 6212.01  65
  -2   2  -6 115329. 6314.00  77
  -2   2  -6 116788. 6240.65  73
  -2   2  -7 17570.0 890.875  44
   2  -2   7 16148.7 867.026   1
   2  -2   7 14690.8 856.517  26
   2  -2   7 14763.1 854.648  22
   2  -2   7 15024.9 855.619  14
   2  -2   7 15452.5 861.205   6
  -2   2  -7 12915.1 897.263  98
  -2   2  -7 11850.1 1030.22 100
  -2   2  -7 15589.4 1106.50  77
  -2   2  -8 3053.78 351.886  44
   2  -2   8 2893.99 264.091  14
   2  -2   8 3003.51 265.964  26
   2  -2   8 3221.61 280.707  16
  -2   2  -8 3137.27 475.928  96
  -2   2  -8 2712.97 368.289  98
  -2   2  -8 3711.51 679.023  77
   2  -2   9 22899.7 1175.70  27
   2  -2   9 24552.7 1172.87  16
  -2   2  -9 13632.5 1243.77  96
  -2   2  -9 12231.0 1350.13 100
  -2   2  -9 18853.2 1437.25  77
   2  -2  10 1755.77 263.137  17
   2  -2  10 1912.70 277.184  16
   2  -2  10 1970.79 287.109  27
  -2   2 -10 981.227 475.508  96
  -2   2 -10 653.493 674.646 100
  -2   2 -10 1413.10 665.217  77
   2  -2  11 1495.67 259.837  17
   2  -2  11 1538.28 284.815  27
   2  -2  11 1002.49 313.497  36
   2  -2  11 1098.34 275.617  41
  -2   2 -11 516.990 430.734  64
  -2   2 -11 1043.48 623.465  77
   2  -2  12 3049.73 359.741  36
   2  -2  12 2846.35 317.745  41
  -2   2 -12 3944.21 475.752  64
  -2   2 -12 2351.69 622.313  77
  -2   2 -13 381.030 346.529  64
  -2   2 -13 489.775 523.598  77
   2  -2  13 212.731 274.070  68
   2  -2  13 463.428 278.041  70
  -2   2 -14 173.722 262.451  64
  -2   1  12 18.7539 239.952  97
   2  -1 -12 133.721 480.878  75
   2  -1 -11 440.263 462.438 104
   2  -1 -11-376.690 516.539 103
   2  -1 -11 219.788 578.058  75
  -2   1  11 182.786 379.728  70
  -2   1  10 2510.17 288.136  51
   2  -1 -10 650.374 598.881 103
   2  -1 -10 1241.66 518.189 104
  -2   1  10 1430.29 398.749  68
  -2   1  10 2236.73 444.868  70
  -2   1   9 7528.31 501.859  36
   2  -1  -9 4119.36 722.085 103
   2  -1  -9 4628.60 649.867 104
   2  -1  -9 6413.52 707.949  75
  -2   1   9 5800.63 593.033  70
  -2   1   9 5655.16 569.010  68
  -2   1   8 15577.4 841.671  60
  -2   1   8 16934.9 855.200  51
   2  -1  -8 8273.24 1021.87 103
  -2   1   8 11108.0 989.317  88
  -2   1   8 12069.8 929.597  70
   2  -1  -8 11958.1 866.164  84
  -2   1   8 14002.8 920.226  68
  -2   1   7 4099.17 380.569  51
   2  -1  -7 4098.47 372.970  38
  -2   1   7 4080.67 370.567  60
   2  -1  -7 3074.92 394.993  59
  -2   1   7 4335.26 379.024  36
   2  -1  -7 3762.55 493.734  90
  -2   1   7 3439.14 565.228  88
  -2   1   7 3393.94 458.316  70
   2  -1  -7 3565.79 426.684  84
   2  -1  -6 3743.74 352.457  44
  -2   1   6 3639.70 365.598  51
   2  -1  -6 4404.27 357.748  38
   2  -1  -6 3359.88 413.707  59
   2  -1  -6 2807.63 430.694  90
  -2   1   6 2783.82 523.037  88
  -2   1   6 4492.35 356.894  36
  -2   1   6 4735.60 320.481  19
   2  -1  -5 9054.18 663.741  59
  -2   1   5 9853.32 621.790  51
   2  -1  -5 9794.34 610.444  44
   2  -1  -5 11075.9 631.829  38
  -2   1   5 9662.44 595.362  46
   2  -1  -5 9887.54 629.504  56
   2  -1  -5 7534.76 650.631  90
  -2   1   5 6253.49 711.073  88
   2  -1  -5 10779.9 627.733  30
  -2   1   5 11356.4 594.738  19
  -2   1   5 11360.4 621.427  36
   2  -1  -4 2327.12 236.220  44
   2  -1  -4 2176.65 257.114  56
  -2   1   4 1369.47 266.480  51
   2  -1  -4 2166.95 244.507  37
  -2   1   4 1747.00 217.337  46
   2  -1  -4 2884.36 235.906  30
  -2   1   4 2162.12 173.765  21
   2  -1  -4 2638.76 241.126  20
  -2   1   4 2111.04 215.450  19
   2  -1  -4 2530.86 246.174  35
  -2   1   4 1758.09 235.893  36
   2  -1  -4 1829.80 319.624  90
  -2   1   4 1114.24 393.594  88
  -2   1   4 929.823 323.753  92
   2  -1  -3 28562.1 1730.13  44
   2  -1  -3 32302.4 1741.14  37
  -2   1   3 31918.5 1734.00  60
  -2   1   3 31179.3 1735.41  51
  -2   1   3 33671.4 1715.16  21
   2  -1  -3 33462.7 1744.64  20
  -2   1   3 33600.7 1738.94  36
  -2   1   3 34743.4 1724.72  19
   2  -1  -3 30393.9 1744.61  35
  -2   1   3 37649.1 1759.13   4
  -2   1   3 34692.3 1741.04  15
  -2   1   3 33380.1 1720.83  25
  -2   1   3 32788.2 1713.36  12
  -2   1   3 27920.9 1793.27  88
  -2   1   3 25062.5 1762.12  92
  -2   1   3 29981.8 1764.28  70
  -2   1   3 23666.2 1728.54  76
  -2   1   3 29148.7 1771.99  78
  -2   1   2 83653.2 4339.58  51
   2  -1  -2 82842.2 4339.11  44
  -2   1   2 79121.1 4344.47  46
  -2   1   2 81339.1 4337.69  60
   2  -1  -2 88408.4 4351.81  37
   2  -1  -2 86292.5 4331.14   1
  -2   1   2 79060.3 4343.72  36
  -2   1   2 78638.6 4329.75  28
  -2   1   2 73934.4 4324.14  32
   2  -1  -2 84053.9 4342.91  16
  -2   1   2 79925.2 4342.93  29
  -2   1   2 81503.3 4345.74  15
  -2   1   2 82894.3 4356.34   4
   2  -1  -2 82764.6 4350.03   7
   2  -1  -2 83639.9 4351.15  13
  -2   1   2 79355.2 4331.22  25
   2  -1  -2 84926.0 4353.29  35
   2  -1  -2 83128.6 4338.67   3
  -2   1   2 85139.5 4388.44  88
  -2   1   2 82112.9 4366.44  92
  -2   1   2 87704.3 4367.84  70
  -2   1   2 81753.3 4346.91  76
  -2   1   2 92109.4 4364.90  68
  -2   1   2 84787.8 4374.89  78
  -2   1   1 123750. 6557.85  60
   2  -1  -1 109456. 6555.93  44
  -2   1   1 126357. 6566.68  46
   2  -1  -1 119686. 6562.46  40
   2  -1  -1 118681. 6564.81  33
   2  -1  -1 116313. 6556.96  17
   2  -1  -1 118201. 6570.00  37
  -2   1   1 138180. 6579.37   4
   2  -1  -1 116617. 6570.54  13
   2  -1  -1 117061. 6571.68   7
   2  -1  -1 124815. 6570.25  23
  -2   1   1 122987. 6599.22  88
  -2   1   1 129645. 6587.77  92
  -2   1   1 143056. 6587.10  70
  -2   1   1 126316. 6605.19  80
  -2   1   1 126167. 6570.54  76
  -2   1   1 128549. 6599.21  78
  -2   1   1 138076. 6579.13  68
  -2   1   1 131477. 6565.88  69
  -2   1   0 12653.7 542.189  46
  -2   1   0 12382.6 628.672  63
   2  -1   0 8298.04 505.535  21
   2  -1   0 9136.95 520.465  36
   2  -1   0 9044.85 510.792  28
   2  -1   0 9628.75 546.279   4
   2  -1   0 9323.96 521.098  29
   2  -1   0 9185.58 525.073  15
   2  -1   0 8688.94 515.448   8
   2  -1   0 8878.39 510.560  25
  -2   1   0 15134.8 640.730  99
  -2   1   0 14005.2 594.325  97
  -2   1   0 12811.5 609.978 105
  -2   1   0 13505.3 631.367  92
  -2   1   0 13329.4 614.173  95
  -2   1   0 13819.0 566.902  96
  -2   1   0 13045.5 672.387  80
  -2   1   0 13403.6 701.322  78
  -2   1   0 13758.4 677.143  77
  -2   1  -1 874923. 48212.4  63
  -2   1  -1 848669. 48189.4  46
   2  -1   1 774078. 48204.1   3
   2  -1   1 805020. 48197.0   4
  -2   1  -1 977220. 48201.3  98
  -2   1  -1 988492. 48211.3  97
  -2   1  -1 939974. 48202.0  96
  -2   1  -1 969937. 48215.2 105
  -2   1  -1 945751. 48224.1  95
  -2   1  -1 999999. 48222.7  99
  -2   1  -1 905711. 48198.3  64
  -2   1  -1 926327. 48190.9  65
  -2   1  -1 910701. 48206.6  73
  -2   1  -1 916935. 48234.9  77
  -2   1  -2 397.623 82.8207  45
  -2   1  -2 365.130 216.143  64
  -2   1  -2 734.275 376.569  63
  -2   1  -2 426.409 93.0711  47
   2  -1   2 555.494 183.848   3
  -2   1  -2 1129.37 222.310  98
  -2   1  -2 835.300 271.652  96
  -2   1  -2 1058.74 258.716 101
  -2   1  -2 902.815 364.388  95
  -2   1  -2 518.706 172.666  65
  -2   1  -2 602.700 155.565  71
  -2   1  -2 595.458 207.913  73
  -2   1  -2 667.748 290.594  72
  -2   1  -2 386.764 336.606  77
  -2   1  -3 7742.06 421.218  44
  -2   1  -3 7357.78 559.062  63
  -2   1  -3 7615.54 472.936  64
  -2   1  -3 7488.19 406.428  49
  -2   1  -3 5975.33 399.914  48
   2  -1   3 8846.45 472.155   3
   2  -1   3 9061.02 447.680   5
  -2   1  -3 8428.24 506.943  96
  -2   1  -3 8873.29 474.791  98
  -2   1  -3 8575.16 497.059 101
  -2   1  -3 8665.70 580.709  95
  -2   1  -3 8561.53 609.551 100
  -2   1  -3 7881.59 483.847  73
  -2   1  -3 7863.61 566.137  77
  -2   1  -3 7780.04 449.338  65
  -2   1  -3 7948.16 505.315  72
  -2   1  -3 7723.06 443.951  71
  -2   1  -4 13321.7 817.820  63
  -2   1  -4 12717.3 734.827  44
   2  -1   4 10235.2 748.884   3
   2  -1   4 9975.21 734.035   5
  -2   1  -4 15772.8 854.666  95
  -2   1  -4 13855.3 863.851 100
  -2   1  -4 16956.8 811.261 101
  -2   1  -4 15564.1 796.300  96
  -2   1  -4 16081.6 772.772  98
  -2   1  -4 13602.7 749.090  65
  -2   1  -4 14490.1 772.049  73
  -2   1  -4 14767.0 855.156  77
  -2   1  -4 13684.1 782.044  72
  -2   1  -5 18253.5 1024.88  63
  -2   1  -5 18289.1 957.667  44
   2  -1   5 15424.2 926.413  10
   2  -1   5 16206.0 945.957   2
   2  -1   5 17231.6 940.389   9
   2  -1   5 15654.1 959.004   3
   2  -1   5 17909.6 948.164   6
   2  -1   5 17097.2 934.717  11
   2  -1   5 18331.2 953.604   1
  -2   1  -5 18316.2 1006.15  96
  -2   1  -5 18015.3 1043.91 101
  -2   1  -5 15660.6 1055.36 100
  -2   1  -5 17507.1 1057.03  95
  -2   1  -5 18572.0 1063.63 104
  -2   1  -5 18449.6 983.356  98
  -2   1  -5 18119.2 985.629  73
  -2   1  -5 18248.2 967.432  65
  -2   1  -5 18756.6 1078.73  77
  -2   1  -5 17631.4 986.270  72
  -2   1  -6 9415.57 472.340  44
   2  -1   6 6832.26 431.053   6
   2  -1   6 6863.09 421.365  22
   2  -1   6 6251.11 415.597   9
   2  -1   6 6094.18 411.841   2
   2  -1   6 6621.54 424.959  26
   2  -1   6 7161.80 442.746   1
   2  -1   6 7053.97 425.408  14
  -2   1  -6 9619.67 675.463 101
  -2   1  -6 8859.30 539.379  96
  -2   1  -6 6984.57 654.299 100
  -2   1  -6 7769.29 487.363  98
  -2   1  -6 9014.40 650.486 104
  -2   1  -6 9394.48 513.108  73
  -2   1  -6 8056.15 505.048  72
  -2   1  -7 50584.9 2541.83  44
   2  -1   7 48234.3 2522.49  14
   2  -1   7 49394.3 2529.30  16
   2  -1   7 47994.0 2520.41  26
   2  -1   7 51488.7 2532.83   1
  -2   1  -7 40853.3 2565.64  96
  -2   1  -7 38043.5 2542.48  98
  -2   1  -7 41885.0 2632.24 104
  -2   1  -7 36398.9 2609.33 100
  -2   1  -7 45263.4 2679.21  75
   2  -1   8 1389.09 221.045  16
   2  -1   8 1565.89 238.854  27
  -2   1  -8 2090.25 595.568 104
  -2   1  -8 1564.08 626.062 100
  -2   1  -8 2614.78 586.795  77
  -2   1  -8 2461.04 695.522  75
   2  -1   9 25374.1 1322.12  17
   2  -1   9 26109.6 1324.05  16
  -2   1  -9 18611.6 1387.13  96
  -2   1  -9 16666.8 1497.70 100
  -2   1  -9 22924.7 1553.06  77
   2  -1  10 21049.0 1152.97  27
   2  -1  10 21560.7 1150.70  17
  -2   1 -11 2906.82 492.146  64
   2  -1  11 2710.88 324.670  41
   2  -1  11 3504.95 328.303  19
   2  -1  11 3654.82 332.392  17
   2  -1  11 3281.88 355.347  27
  -2   1 -11 1438.93 643.113 100
  -2   1 -11 1600.89 630.724  77
   2  -1  12 1033.94 302.053  36
   2  -1  12 1569.23 264.872  19
   2  -1  12 969.578 264.783  41
  -2   1 -12 1923.41 437.110  64
  -2   1 -12 641.020 573.370  77
   2  -1  13 200.785 243.184  36
   2  -1  13 64.7830 261.413  51
  -2   1 -13 247.409 365.472  64
  -2   1 -13 299.583 496.065  77
   2  -1  13 33.1530 274.218  70
  -2   1 -14 545.547 301.104  64
   2  -1  14 525.507 233.103  70
   2  -1  14 471.314 222.672  68
  -2   0  12 232.233 222.667  97
   2   0 -12-144.896 477.320  75
   2   0 -11-178.594 487.206 104
  -2   0  11 664.479 385.920  70
   2   0 -11 356.553 567.550  75
  -2   0  11 187.520 327.655  68
  -2   0  10 1460.78 280.699  51
  -2   0  10 1408.81 307.536  36
   2   0 -10 795.721 575.880 103
   2   0 -10 865.152 524.921 104
  -2   0  10 773.183 344.938  69
  -2   0  10 826.617 426.014  70
  -2   0  10 1083.42 384.931  68
   2   0  -9 10578.9 1173.84 103
   2   0  -9 11196.4 1142.15 104
   2   0  -9 17869.4 1205.93  75
  -2   0   9 16584.8 1122.52  70
  -2   0   9 16779.0 1105.20  68
  -2   0   8 23936.4 1313.84  51
   2   0  -8 20401.7 1452.24 103
  -2   0   8 19043.4 1415.95  88
  -2   0   8 23375.4 1388.69  70
   2   0  -8 23796.8 1336.75  84
  -2   0   8 22442.5 1373.60  68
  -2   0   7 12661.2 761.133  41
   2   0  -7 13668.2 752.309  44
  -2   0   7 11021.5 686.918  46
  -2   0   7 13214.6 756.029  36
   2   0  -7 9078.37 912.209 103
  -2   0   7 9283.08 871.455  88
   2   0  -7 11518.4 770.766  84
  -2   0   7 11434.4 811.735  70
  -2   0   6 2625.06 327.993  41
   2   0  -6 2390.10 303.827  44
   2   0  -6 2111.89 265.400  38
  -2   0   6 2027.45 232.688  46
  -2   0   6 2507.98 300.762  36
  -2   0   6 2807.73 248.119  19
  -2   0   6 2716.39 263.846  17
   2   0  -6 2054.02 390.359  90
  -2   0   6 1940.48 473.386  88
   2   0  -6 2048.05 348.819  84
  -2   0   5 9309.13 599.735  41
   2   0  -5 7724.23 597.319  56
   2   0  -5 9144.67 588.121  44
   2   0  -5 9632.46 579.247  38
  -2   0   5 8836.26 562.101  46
   2   0  -5 7324.59 625.156  90
   2   0  -5 10643.7 569.611   6
  -2   0   5 9027.55 595.770  36
  -2   0   5 10603.3 568.600  17
  -2   0   5 10366.3 559.472  19
  -2   0   4 5757.62 438.192  41
  -2   0   4 5698.04 404.711  46
   2   0  -4 6323.06 425.054  44
   2   0  -4 6449.14 425.858  37
   2   0  -4 6464.37 431.540  56
   2   0  -4 7498.47 409.815  20
  -2   0   4 5945.56 430.921  36
  -2   0   4 6379.53 402.648  17
   2   0  -4 6774.73 427.905  35
   2   0  -4 7637.98 403.904   6
   2   0  -4 5995.06 469.863  90
  -2   0   4 4566.22 538.892  88
  -2   0   3 41948.9 2297.75  41
   2   0  -3 45393.3 2299.55  37
   2   0  -3 45180.9 2295.52  20
  -2   0   3 40562.9 2298.17  36
   2   0  -3 44767.1 2299.94  35
  -2   0   3 42271.1 2297.24  15
  -2   0   3 43853.2 2282.84  17
  -2   0   3 35562.7 2336.50  88
   2   0  -3 39932.5 2303.15  90
  -2   0   3 36480.5 2318.45  70
  -2   0   2 24858.4 1306.97  41
   2   0  -2 21248.0 1297.69  40
   2   0  -2 22373.7 1295.42   7
   2   0  -2 21386.7 1289.74  16
  -2   0   2 27877.9 1314.57   4
  -2   0   2 26057.1 1291.06  25
   2   0  -2 21244.4 1299.99  13
  -2   0   2 27166.7 1290.22  17
  -2   0   2 26629.5 1304.66  15
   2   0  -2 21577.2 1300.53  23
  -2   0   2 20128.1 1351.35  88
  -2   0   2 23209.4 1327.90  70
  -2   0   2 22956.1 1323.14  68
  -2   0   1 61521.5 3205.37  19
  -2   0   1 61920.0 3223.81  36
  -2   0   1 59683.7 3202.60  32
   2   0  -1 56497.8 3213.27  16
  -2   0   1 66396.9 3211.42   8
  -2   0   1 66704.0 3223.60  15
  -2   0   1 69846.9 3232.58   4
   2   0  -1 53077.3 3214.54  27
  -2   0   1 65386.6 3214.50  25
   2   0  -1 58272.3 3221.47  24
   2   0  -1 63080.7 3228.48  13
  -2   0   1 66154.0 3210.65  18
   2   0  -1 58220.5 3224.95  23
  -2   0   1 58352.4 3210.96  51
  -2   0   1 57488.8 3204.77  50
   2   0  -1 54885.2 3219.96  40
  -2   0   1 58884.6 3208.72  60
   2   0  -1 55154.5 3216.69  39
  -2   0   1 58647.5 3241.76  70
  -2   0   1 50950.1 3244.32  80
  -2   0   1 57080.7 3235.71  68
  -2   0   1 56112.7 3227.14  69
  -2   0   0 447208. 23032.0  63
   2   0   0 442377. 23015.6  57
   2   0   0 422433. 23011.3  50
   2   0   0 424554. 23023.5  36
   2   0   0 380858. 23011.4  17
   2   0   0 430076. 23022.9  29
   2   0   0 424960. 23027.9   4
   2   0   0 417984. 23017.8  25
   2   0   0 427487. 23023.9  15
   2   0   0 423811. 23017.7  33
  -2   0   0 484663. 23032.4  97
  -2   0   0 451494. 23026.4  96
  -2   0   0 458995. 23043.0  92
  -2   0   0 595456. 23050.2  99
  -2   0   0 450708. 23037.2  76
  -2   0   0 538374. 23042.1  68
  -2   0   0 464316. 23028.7  69
  -2   0   0 462631. 23016.9  86
  -2   0   0 466753. 23043.2  80
  -2   0   0 444443. 23019.5  85
  -2   0  -1 26813.7 1270.40  64
  -2   0  -1 23542.0 1290.74  63
  -2   0  -1 49965.0 1318.32 105
  -2   0  -1 43475.0 1291.25  97
  -2   0  -1 37684.6 1317.00  92
  -2   0  -1 39987.1 1291.35  96
  -2   0  -1 41255.0 1270.71  98
  -2   0  -1 27928.6 1290.08  76
  -2   0  -1 29256.4 1287.71  72
  -2   0  -1 33227.1 1340.98  77
  -2   0  -2 10915.0 634.081  64
  -2   0  -2 10066.2 683.474  63
  -2   0  -2 9523.13 600.650  43
  -2   0  -2 9602.18 599.235  48
   2   0   2 10740.9 603.064   1
   2   0   2 10101.4 618.235   5
  -2   0  -2 14710.2 668.570 101
  -2   0  -2 13606.5 658.504  96
  -2   0  -2 12364.4 717.343 100
  -2   0  -2 13167.2 707.975  95
  -2   0  -2 13671.8 633.667  98
  -2   0  -2 11389.6 611.369  71
  -2   0  -2 11544.8 618.697  65
  -2   0  -2 11513.6 649.044  73
  -2   0  -2 12180.4 696.130  77
  -2   0  -2 11284.4 664.815  72
  -2   0  -3 129702. 6967.02  63
  -2   0  -3 126082. 6937.60  49
  -2   0  -3 132081. 6954.70  64
   2   0   3 108279. 6945.27   5
  -2   0  -3 146742. 6990.56  95
  -2   0  -3 139067. 6967.98 101
  -2   0  -3 143443. 6963.27  96
  -2   0  -3 128611. 6973.45 100
  -2   0  -3 136303. 6953.44  98
  -2   0  -3 136196. 6963.58  73
  -2   0  -3 134175. 6982.57  77
  -2   0  -3 128942. 6947.44  71
  -2   0  -4 21185.9 1157.23  63
   2   0   4 17752.5 1087.14   6
   2   0   4 17410.7 1091.53   1
  -2   0  -4 23466.6 1183.65  95
  -2   0  -4 21760.6 1115.52  98
  -2   0  -4 22659.1 1148.16 101
  -2   0  -4 24219.8 1142.83  96
  -2   0  -4 19254.2 1178.54 100
  -2   0  -4 21321.4 1123.89  73
  -2   0  -4 20702.5 1192.95  75
  -2   0  -4 22032.0 1177.05  77
   2   0   5 42044.7 2174.37   6
   2   0   5 43823.6 2165.46  22
   2   0   5 39372.5 2159.38  11
   2   0   5 40083.7 2188.68   3
   2   0   5 35288.6 2164.80  31
  -2   0  -5 50444.2 2211.59   5
   2   0   5 44135.6 2180.45   1
   2   0   5 44247.6 2171.11  14
   2   0   5 46918.9 2169.94  26
   2   0   5 40281.1 2165.10   9
   2   0   5 32015.7 2153.43  34
  -2   0  -5 57079.9 2256.82 104
  -2   0  -5 48388.4 2264.05 100
  -2   0  -5 56569.4 2259.27 101
  -2   0  -5 58935.2 2227.78  96
  -2   0  -5 57351.2 2270.39  95
  -2   0  -5 50244.9 2201.41  98
  -2   0  -5 52615.1 2288.83  75
  -2   0  -5 52007.2 2210.16  73
   2   0   6 14871.9 757.061   3
   2   0   6 16311.6 760.355  16
  -2   0  -6 20937.1 826.946   5
   2   0   6 17167.6 767.269   1
   2   0   6 15782.0 749.103  14
   2   0   6 14400.7 743.283  26
  -2   0  -6 7197.12 845.420 104
  -2   0  -6 6931.25 891.143 100
  -2   0  -6 8431.15 800.962  96
  -2   0  -6 8188.70 825.832  95
  -2   0  -6 7298.44 867.027 101
  -2   0  -6 7836.49 776.338  98
  -2   0  -6 11535.1 778.017  73
  -2   0  -6 10142.3 915.767  75
   2   0   7 18449.3 1093.30  27
   2   0   7 17458.1 1089.15  16
  -2   0  -7 22854.1 1156.94  96
  -2   0  -7 21203.6 1265.67 100
  -2   0  -7 23153.3 1247.18 104
  -2   0  -7 24029.2 1313.30  75
   2   0   8 12754.8 742.842  41
   2   0   8 13078.2 744.866  17
   2   0   8 13663.0 753.148  27
  -2   0  -8 10558.4 923.037 104
  -2   0  -8 10273.0 807.434  96
  -2   0  -8 12543.6 1031.42  75
   2   0   9 16249.8 970.971  41
   2   0   9 18046.7 974.888  17
  -2   0  -9 14519.4 1158.96 104
  -2   0  -9 13805.6 1191.39 100
  -2   0  -9 17563.9 1273.30  75
  -2   0  -9 16783.2 1195.31  77
   2   0  10 1563.63 304.376  41
   2   0  10 1534.18 296.399  17
   2   0  10 1689.50 313.956  27
  -2   0 -10 1341.44 695.120 100
  -2   0 -10 1157.96 588.382  77
   2   0  11 1431.07 288.290  41
   2   0  11 1357.95 285.999  19
   2   0  11 1782.50 296.311  17
  -2   0 -11 728.535 656.130 100
   2   0  11 606.028 398.631  88
  -2   0 -11 1506.33 571.454  77
  -2   0 -12 1402.38 429.224  64
   2   0  12 789.172 271.053  19
  -2   0 -12 908.139 622.507 100
  -2   0 -12 231.249 518.853  77
   2   0  13 2063.65 294.828  36
   2   0  13 2419.04 304.986  51
  -2   0 -13 2270.65 417.726  64
   2   0  14 173.881 182.913  60
  -2   0 -14 277.015 297.816  64
   2   0  14 335.443 230.801  68
   2   0  14 347.663 238.060  70
  -2  -1  12 65.1947 248.000  68
   2   1 -12 542.513 400.739  77
   2   1 -11 902.433 506.271 104
  -2  -1  11 70.7502 324.237  68
  -2  -1  11 595.880 381.283  70
  -2  -1  11 378.771 298.390  69
   2   1 -11 429.471 584.036  75
  -2  -1  10 364.683 279.404  51
  -2  -1  10 775.790 309.741  36
   2   1 -10 772.177 538.205 104
  -2  -1  10 19.3903 365.589  68
  -2  -1  10 410.763 406.039  70
  -2  -1  10 149.170 342.430  69
  -2  -1   9 12138.8 676.171  36
   2   1  -9 7281.03 828.227 104
   2   1  -9 5947.58 797.590 103
  -2  -1   9 8103.50 742.828  70
   2   1  -9 10941.3 876.329  75
  -2  -1   9 8707.19 716.481  68
   2   1  -8 14257.7 764.668  44
  -2  -1   8 13278.8 766.198  41
  -2  -1   8 13679.2 766.850  36
   2   1  -8 6062.80 873.178 103
  -2  -1   8 8950.14 807.116  70
  -2  -1   8 9149.64 798.251  68
   2   1  -8 9326.61 903.446  75
  -2  -1   7 1435.86 332.416  41
   2   1  -7 1916.73 337.904  44
  -2  -1   7 1459.66 322.582  36
  -2  -1   7 2009.04 256.306  17
   2   1  -7 284.748 514.637 103
  -2  -1   7 809.777 495.074  88
   2   1  -7 1097.94 359.359  84
  -2  -1   7 963.248 408.994  70
  -2  -1   6 1157.88 196.096  46
   2   1  -6 1933.03 300.305  44
  -2  -1   6 1344.89 281.414  41
  -2  -1   6 1136.63 283.128  36
  -2  -1   6 1350.03 213.743  17
  -2  -1   6 1481.27 278.855  27
   2   1  -6 1292.53 276.884 106
   2   1  -6 1503.25 276.955  91
  -2  -1   6 784.150 441.414  88
   2   1  -6 1770.01 325.656  84
  -2  -1   6 1019.43 355.363  70
  -2  -1   5 8257.83 470.485  17
  -2  -1   5 7291.76 519.048  36
   2   1  -5 9131.73 481.774   9
   2   1  -5 8922.03 484.510   6
   2   1  -5 8325.63 469.693   5
  -2  -1   5 8200.99 507.866  27
  -2  -1   5 6465.07 466.538  46
  -2  -1   5 7071.20 508.979  41
   2   1  -5 7279.13 511.631  44
   2   1  -5 6769.12 502.896  56
   2   1  -5 7454.04 474.853  38
  -2  -1   5 5971.89 543.467  55
   2   1  -4 165813. 9143.86  37
  -2  -1   4 177083. 9140.40  41
   2   1  -4 162749. 9144.53  56
  -2  -1   4 175788. 9149.73  55
   2   1  -4 177196. 9135.33   6
   2   1  -4 171972. 9131.16  20
  -2  -1   4 169897. 9150.37  36
   2   1  -4 163235. 9142.90  35
  -2  -1   4 177080. 9126.91  17
  -2  -1   4 183451. 9139.66  27
   2   1  -4 162624. 9150.68  90
  -2  -1   4 147961. 9176.14  88
   2   1  -4 156806. 9148.39  84
  -2  -1   3 16222.6 953.070  41
   2   1  -3 15551.2 958.533  56
   2   1  -3 17015.5 957.565  37
   2   1  -3 19761.8 944.059   6
  -2  -1   3 17047.2 967.812  36
   2   1  -3 19614.9 943.828  20
  -2  -1   3 17722.6 951.428  27
   2   1  -3 17453.7 952.396  35
   2   1  -3 14648.0 974.925  90
  -2  -1   3 12971.5 1010.47  88
  -2  -1   3 12290.4 985.040  70
  -2  -1   2 206645. 10961.2  41
  -2  -1   2 207643. 10968.8  55
   2   1  -2 218831. 10968.1  40
   2   1  -2 214335. 10964.3  22
  -2  -1   2 206235. 10971.4  36
   2   1  -2 204443. 10956.6   7
  -2  -1   2 208034. 10968.1   4
  -2  -1   2 203385. 10967.4  15
  -2  -1   2 212768. 10960.5  27
  -2  -1   2 204404. 10960.6  25
   2   1  -2 208488. 10963.3  13
  -2  -1   2 207887. 10949.0   1
   2   1  -2 211037. 10966.8  23
   2   1  -2 206777. 10959.9  14
   2   1  -2 203958. 10956.7   6
   2   1  -2 212986. 10968.9  90
   2   1  -2 192189. 10945.1  65
  -2  -1   2 206131. 10985.6  70
  -2  -1   2 212991. 10985.6  68
  -2  -1   1 126692. 6612.57  41
  -2  -1   1 128359. 6611.43  63
  -2  -1   1 131167. 6621.92  55
   2   1  -1 121723. 6620.85  40
   2   1  -1 123352. 6617.19  39
  -2  -1   1 127625. 6611.73  27
  -2  -1   1 115876. 6617.50  15
  -2  -1   1 121035. 6607.76  33
  -2  -1   1 119525. 6619.13   4
   2   1  -1 119150. 6611.09  14
   2   1  -1 127905. 6617.31  29
   2   1  -1 120211. 6613.63  26
  -2  -1   1 118569. 6600.89   1
  -2  -1   1 118605. 6612.91  25
   2   1  -1 122442. 6618.50  24
   2   1  -1 121475. 6619.73  23
   2   1  -1 130659. 6618.23  90
  -2  -1   1 133773. 6626.40  80
  -2  -1   1 133134. 6630.17  69
  -2  -1   1 139594. 6641.62  70
  -2  -1   1 131149. 6636.61  68
  -2  -1   0 180160. 9401.36  41
  -2  -1   0 176173. 9405.86  43
   2   1   0 171443. 9400.01  50
  -2  -1   0 170802. 9406.37  63
   2   1   0 176611. 9404.19  57
  -2  -1   0 188470. 9410.39  55
  -2  -1   0 173740. 9397.85  21
  -2  -1   0 181334. 9396.78  28
  -2  -1   0 170833. 9404.18  18
   2   1   0 169489. 9397.07  16
  -2  -1   0 171690. 9405.78   8
   2   1   0 172993. 9409.35  15
   2   1   0 171114. 9409.50   4
   2   1   0 166585. 9403.45  26
  -2  -1   0 173561. 9399.02  12
   2   1   0 179812. 9404.57  90
  -2  -1   0 190764. 9413.63  85
  -2  -1   0 178652. 9410.84  72
  -2  -1   0 177259. 9413.10  81
  -2  -1   0 185812. 9418.93  69
  -2  -1   0 193407. 9425.74  68
  -2  -1  -1 250836. 13490.0  63
  -2  -1  -1 250680. 13482.7  48
  -2  -1  -1 226358. 13476.6   1
   2   1   1 256043. 13477.7  28
   2   1   1 241403. 13482.9  18
   2   1   1 243480. 13474.1  27
   2   1   1 235665. 13484.3   8
   2   1   1 242221. 13479.1  12
   2   1   1 236457. 13482.4   5
  -2  -1  -1 283476. 13494.9 100
  -2  -1  -1 313249. 13499.8 105
  -2  -1  -1 280359. 13493.5  96
  -2  -1  -1 280724. 13505.6  92
  -2  -1  -1 275223. 13483.8  98
  -2  -1  -1 302776. 13518.1  77
  -2  -1  -1 271939. 13496.4  81
  -2  -1  -1 266571. 13489.0  64
  -2  -1  -1 274262. 13489.3  86
  -2  -1  -1 261110. 13491.0  79
  -2  -1  -2 380385. 20114.3  64
  -2  -1  -2 377791. 20107.7  48
  -2  -1  -2 383226. 20107.8  49
  -2  -1  -2 372390. 20120.7  63
   2   1   2 371473. 20101.4  55
  -2  -1  -2 361614. 20106.2   1
   2   1   2 360776. 20103.2  17
  -2  -1  -2 411822. 20129.3  92
  -2  -1  -2 400563. 20119.1  96
  -2  -1  -2 389345. 20125.4 100
  -2  -1  -2 371330. 20111.5  98
  -2  -1  -2 376972. 20104.9  71
  -2  -1  -2 376116. 20121.8  79
  -2  -1  -2 391135. 20126.5  81
  -2  -1  -2 398679. 20134.1  77
  -2  -1  -2 368340. 20125.6  76
  -2  -1  -3 115975. 5849.14  64
  -2  -1  -3 114076. 5837.38  49
   2   1   3 99743.7 5832.15   6
  -2  -1  -3 112418. 5839.85   1
  -2  -1  -3 107562. 5847.29   5
   2   1   3 103001. 5831.31  16
  -2  -1  -3 111600. 5853.01 101
  -2  -1  -3 120444. 5855.63  96
  -2  -1  -3 116600. 5879.32  94
  -2  -1  -3 106879. 5845.42  98
  -2  -1  -3 110803. 5853.75  73
  -2  -1  -3 114779. 5866.73  81
  -2  -1  -3 111200. 5862.82  79
  -2  -1  -3 111599. 5865.57  77
   2   1   4 8595.54 480.860  22
   2   1   4 8777.05 485.210  26
  -2  -1  -4 11054.9 538.560   5
   2   1   4 9396.11 499.440  16
   2   1   4 8970.59 489.391  14
   2   1   4 7494.88 478.823  34
   2   1   4 8901.21 497.436   6
  -2  -1  -4 14358.7 585.125  96
  -2  -1  -4 12351.6 551.172  98
  -2  -1  -4 13946.9 661.397 103
  -2  -1  -4 13239.2 571.806 101
  -2  -1  -4 13241.5 707.831  94
  -2  -1  -4 11674.4 601.032  79
  -2  -1  -4 12280.5 649.260  75
  -2  -1  -4 12580.2 612.863  77
  -2  -1  -4 11984.6 544.084  73
   2   1   5 34867.8 2020.14  55
   2   1   5 33094.2 2012.28   9
   2   1   5 41783.5 2031.23  16
   2   1   5 41629.5 2024.83  14
  -2  -1  -5 41087.2 2056.78   5
   2   1   5 42353.1 2032.04  27
  -2  -1  -5 37859.1 2054.80  98
  -2  -1  -5 39037.4 2086.95 104
  -2  -1  -5 39657.7 2115.38 103
  -2  -1  -5 39325.5 2083.76 101
  -2  -1  -5 40941.2 2096.88  95
  -2  -1  -5 41862.8 2140.20  94
  -2  -1  -5 44912.1 2069.66  96
  -2  -1  -5 38118.2 2047.02  73
   2   1   5 37242.5 2029.25  83
  -2  -1  -5 38671.6 2112.83  75
  -2  -1  -5 38884.8 2085.96  79
  -2  -1  -6 212005. 10139.8   5
   2   1   6 202171. 10111.0  16
   2   1   6 201693. 10111.5  27
   2   1   6 193832. 10112.2  17
  -2  -1  -6 182266. 10129.4  96
  -2  -1  -6 165604. 10169.1 103
  -2  -1  -6 175429. 10154.3  95
  -2  -1  -6 177701. 10177.1  94
  -2  -1  -6 162112. 10145.4 104
  -2  -1  -6 182501. 10178.1  75
  -2  -1  -6 177284. 10122.6  73
   2   1   7 2188.68 236.926  41
   2   1   7 2141.81 242.383  17
   2   1   7 1945.68 232.246  16
  -2  -1  -7 1062.64 286.915   5
   2   1   7 1977.45 238.628  27
  -2  -1  -7 1540.22 543.677 103
  -2  -1  -7 1657.04 330.497  96
  -2  -1  -7 1910.52 598.952  94
  -2  -1  -7 1515.70 438.428 104
  -2  -1  -7 1120.32 526.457  75
  -2  -1  -8 8473.37 561.203   5
   2   1   8 7279.54 491.769  27
   2   1   8 6858.67 491.459  41
  -2  -1  -8 6791.53 790.291  75
   2   1   9 18928.2 1114.09  41
  -2  -1  -9 19797.4 1177.18   5
   2   1   9 21595.2 1131.26  27
   2   1   9 21424.0 1122.41  17
   2   1   9 20508.5 1120.34  19
  -2  -1  -9 13841.1 1254.70 104
  -2  -1  -9 14705.1 1335.04 100
  -2  -1  -9 16125.1 1351.60  75
  -2  -1  -9 16354.9 1267.94  77
   2   1  10 5721.04 472.167  41
   2   1  10 6798.29 484.334  19
   2   1  10 7165.23 496.416  17
  -2  -1 -10 4385.88 832.321 100
  -2  -1 -10 5417.35 845.876  75
  -2  -1 -10 4986.94 678.111  77
  -2  -1 -11 8178.38 599.930  49
   2   1  11 10527.8 607.098  12
   2   1  11 11682.4 638.816  19
  -2  -1 -11 5100.96 902.820 100
  -2  -1 -11 6119.19 793.310  77
   2   1  12 1497.35 337.312  51
  -2  -1 -12 1918.55 432.787  64
  -2  -1 -12 1555.59 255.955  49
  -2  -1 -12 795.429 664.926 100
   2   1  12 887.026 394.621  88
   2   1  12 1390.05 254.943  21
   2   1  12 1383.62 297.389  28
   2   1  12 1721.14 289.840  19
  -2  -1 -13 326.620 366.977  64
   2   1  13 238.402 239.465  51
   2   1  13 410.646 255.136  60
   2   1  13 310.361 239.867  36
   2   1  13 146.576 335.530  88
   2   1  14 4511.04 278.838  60
  -2  -1 -14 4681.50 391.220  64
   2   1  14 1985.65 330.896  70
   2   1  14 1996.17 322.252  68
  -2  -2  12 1101.66 266.101  68
   2   2 -12 833.656 406.279  77
   2   2 -11 662.403 508.728 104
  -2  -2  11 116.357 331.471  68
   2   2 -11 469.577 567.892  75
  -2  -2  11 256.897 306.992  69
  -2  -2  11 959.604 388.447  70
  -2  -2  10 1466.19 310.447  51
  -2  -2  10 1513.32 329.678  36
   2   2 -10 672.691 563.089 104
   2   2 -10 576.374 634.349  75
  -2  -2  10 861.807 418.525  70
  -2  -2  10 604.118 384.260  68
  -2  -2  10 809.113 374.870  69
  -2  -2   9 3200.64 410.298  41
   2   2  -9 3574.10 425.294  44
  -2  -2   9 3140.26 403.130  36
   2   2  -9 2168.52 640.098 104
  -2  -2   9 2556.64 503.317  70
   2   2  -9 2871.54 643.135  75
  -2  -2   9 3035.22 474.299  68
   2   2  -8 53.2272 347.227  44
  -2  -2   8 79.8723 319.500  41
  -2  -2   8 709.199 343.790  36
   2   2  -8-301.890 515.816 103
   2   2  -8 120.532 556.451 104
   2   2  -8 280.779 379.847 106
  -2  -2   8-96.0301 437.893  70
   2   2  -8 137.386 568.175  75
  -2  -2   8 100.280 390.625  68
  -2  -2   7 3752.01 385.316  41
   2   2  -7 5126.71 431.765  44
  -2  -2   7 3891.38 453.068  55
  -2  -2   7 3971.10 416.320  36
  -2  -2   7 4138.35 321.989  17
   2   2  -7 2490.90 424.696 106
   2   2  -7 3337.95 397.121  91
   2   2  -7 2698.28 547.536 103
   2   2  -7 3825.67 586.716  75
  -2  -2   7 3123.05 475.984  68
  -2  -2   7 2811.85 482.661  70
  -2  -2   6 3703.99 289.705  46
  -2  -2   6 3884.91 358.162  41
   2   2  -6 4271.50 401.015  44
  -2  -2   6 4206.37 429.405  55
  -2  -2   6 3774.97 393.477  36
  -2  -2   6 4358.03 358.220  27
  -2  -2   6 4294.72 305.071  17
   2   2  -6 3563.11 374.336  91
  -2  -2   6 3584.98 457.391  70
   2   2  -6 3481.41 401.003  84
  -2  -2   5 29179.1 1671.13  41
  -2  -2   5 28820.9 1692.82  55
   2   2  -5 32288.6 1683.23  56
  -2  -2   5 31118.7 1665.16  16
  -2  -2   5 29861.2 1667.99  27
  -2  -2   5 29886.7 1695.18  36
   2   2  -5 34589.0 1675.40   9
   2   2  -5 26868.5 1727.59 103
   2   2  -5 29453.3 1696.64  84
  -2  -2   5 26385.0 1718.62  70
   2   2  -4 14527.5 846.935  37
  -2  -2   4 14372.3 871.749  55
  -2  -2   4 16582.7 878.816  36
  -2  -2   4 18878.4 850.534  27
   2   2  -4 14958.8 843.177  35
  -2  -2   4 23351.6 835.534   1
  -2  -2   4 20403.2 845.673  16
   2   2  -4 18153.1 828.481   2
   2   2  -4 19223.0 856.762   9
  -2  -2   4 9744.55 902.610  88
   2   2  -4 6763.53 828.335 102
   2   2  -4 8390.42 854.382  91
   2   2  -4 10605.3 838.471  66
   2   2  -4 9172.48 865.560  84
   2   2  -3 109625. 5654.60  11
   2   2  -3 101353. 5637.26  20
  -2  -2   3 110873. 5666.98  36
   2   2  -3 100776. 5637.11   5
  -2  -2   3 106851. 5644.08  16
  -2  -2   3 109932. 5648.47  27
  -2  -2   3 113457. 5656.03  26
   2   2  -3 104104. 5650.68  35
  -2  -2   3 109432. 5665.81  61
   2   2  -3 103521. 5654.26  56
   2   2  -3 104696. 5653.81  37
   2   2  -3 108992. 5667.27  84
  -2  -2   3 105647. 5684.57  70
   2   2  -3 101506. 5636.00  65
   2   2  -2 404628. 21120.1   6
  -2  -2   2 397525. 21138.0  36
   2   2  -2 408579. 21123.3  13
  -2  -2   2 396207. 21118.5  16
  -2  -2   2 407521. 21133.9  15
  -2  -2   2 391538. 21121.0  27
  -2  -2   2 428059. 21129.7   4
  -2  -2   2 409517. 21127.6  26
   2   2  -2 400469. 21112.1   5
   2   2  -2 404138. 21127.8  23
  -2  -2   2 361522. 21134.4  61
  -2  -2   2 371928. 21130.4  55
   2   2  -2 360033. 21132.7  84
  -2  -2   2 356233. 21146.3  70
  -2  -2   2 363438. 21146.0  68
   2   2  -1 56283.7 2777.68  22
   2   2  -1 51432.6 2765.07   6
  -2  -2   1 52953.3 2781.04  15
  -2  -2   1 51556.0 2777.06  25
   2   2  -1 52136.0 2779.02  29
  -2  -2   1 52430.3 2764.78  16
  -2  -2   1 54576.3 2776.11  26
  -2  -2   1 58193.9 2779.86   4
   2   2  -1 52641.7 2779.30  24
   2   2  -1 53960.4 2779.01  23
   2   2  -1 51053.5 2780.74  40
  -2  -2   1 49189.1 2772.10  43
  -2  -2   1 47972.9 2788.03  61
   2   2  -1 49095.3 2773.58  47
  -2  -2   1 50610.5 2782.17  55
   2   2  -1 49063.1 2778.84  39
  -2  -2   1 48349.5 2797.48  68
  -2  -2   1 50616.8 2806.45  70
   2   2  -1 45722.2 2781.56  84
  -2  -2   1 47316.1 2794.53  69
   2   2   0 203942. 10824.3  22
   2   2   0 193479. 10823.5   4
  -2  -2   0 203864. 10822.3  32
   2   2   0 202011. 10829.6  29
   2   2   0 201733. 10826.4  25
   2   2   0 202769. 10828.6  15
  -2  -2   0 196747. 10825.6  18
   2   2   0 214680. 10832.7  24
  -2  -2   0 212878. 10835.6  61
  -2  -2   0 200004. 10824.1  43
  -2  -2   0 202156. 10832.3  58
   2   2   0 194754. 10825.5  57
   2   2   0 200038. 10822.5  50
   2   2   0 192439. 10821.6  47
  -2  -2   0 213804. 10826.7  55
  -2  -2   0 202282. 10839.5  69
   2   2   0 207511. 10828.4  84
  -2  -2   0 204313. 10823.3  79
  -2  -2   0 211014. 10845.3  68
   2   2   1 159211. 8893.66  53
   2   2   1 161249. 8896.63  50
  -2  -2  -1 174397. 8903.02  58
  -2  -2  -1 180374. 8906.50  61
  -2  -2  -1 167320. 8897.28  48
  -2  -2  -1 174719. 8893.90  55
   2   2   1 154204. 8891.95  22
  -2  -2  -1 155495. 8895.33  21
  -2  -2  -1 159068. 8892.66  19
  -2  -2  -1 167243. 8890.57  17
   2   2   1 158514. 8894.48  32
  -2  -2  -1 157773. 8895.95  12
  -2  -2  -1 162897. 8895.60  28
  -2  -2  -1 155821. 8900.73   8
  -2  -2  -1 168628. 8891.38  26
   2   2   1 154127. 8896.98  18
   2   2   1 154958. 8898.77  25
  -2  -2  -1 169808. 8892.52   5
   2   2   1 180703. 8901.60  91
  -2  -2  -1 201392. 8913.15  94
  -2  -2  -1 165651. 8898.51  64
  -2  -2  -1 187926. 8908.75  86
  -2  -2  -1 176482. 8909.06  85
   2   2   1 174334. 8895.29  84
  -2  -2  -1 188790. 8906.31  79
  -2  -2  -2 220739. 12003.3  64
  -2  -2  -2 223563. 12002.6  61
   2   2   2 234559. 11995.3  51
  -2  -2  -2 216651. 11999.2  49
   2   2   2 232121. 11998.5  21
  -2  -2  -2 213733. 11998.5   5
   2   2   2 230130. 11998.3  34
   2   2   2 227898. 12003.5   8
   2   2   2 231369. 11999.0  12
  -2  -2  -2 208536. 12013.3  92
  -2  -2  -2 223266. 12021.9  94
   2   2   2 222310. 11996.9  91
  -2  -2  -2 212157. 12016.8  81
  -2  -2  -2 225684. 12013.2  79
  -2  -2  -2 220582. 12015.6  77
  -2  -2  -3 87184.0 4731.73  64
  -2  -2  -3 89820.4 4725.89  49
   2   2   3 84778.9 4714.66  11
   2   2   3 88634.1 4727.13  21
  -2  -2  -3 90157.7 4729.52   5
   2   2   3 91993.0 4724.37  17
   2   2   3 88057.4 4729.97   8
   2   2   3 91605.5 4726.11  19
   2   2   3 91362.3 4721.28  33
   2   2   3 89236.0 4727.84  12
   2   2   3 88776.0 4726.60  87
  -2  -2  -3 83795.2 4727.85 101
  -2  -2  -3 84770.8 4733.06  96
  -2  -2  -3 94267.3 4753.83 103
  -2  -2  -3 89960.5 4769.92  94
  -2  -2  -3 86697.1 4745.38  76
  -2  -2  -3 80876.3 4744.83  81
  -2  -2  -3 86642.1 4743.85  75
  -2  -2  -3 90505.9 4750.84  79
  -2  -2  -3 84207.8 4739.75  77
   2   2   4 95549.3 5232.36  41
   2   2   4 97379.1 5240.78  19
  -2  -2  -4 108586. 5243.83   1
   2   2   4 96443.3 5228.31  10
  -2  -2  -4 106663. 5251.12   5
   2   2   4 98919.7 5239.19  17
  -2  -2  -4 102095. 5279.08 103
  -2  -2  -4 96008.5 5231.78  90
  -2  -2  -4 98958.9 5250.71 101
  -2  -2  -4 101931. 5249.95  96
  -2  -2  -4 104164. 5298.79  94
  -2  -2  -4 98438.7 5269.24  75
  -2  -2  -4 95640.3 5265.98  81
  -2  -2  -4 104535. 5274.86  79
  -2  -2  -4 89656.0 5243.96  73
   2   2   4 88021.8 5237.16  66
  -2  -2  -4 99503.6 5264.95  77
   2   2   5 53074.1 3053.45  41
  -2  -2  -5 52203.3 3072.56   5
   2   2   5 52491.1 3060.92  19
   2   2   5 55082.3 3055.53  27
  -2  -2  -5 55323.7 3065.79   1
   2   2   5 52022.6 3058.80  17
  -2  -2  -5 60211.1 3057.44  90
  -2  -2  -5 64957.5 3102.48 104
  -2  -2  -5 66330.5 3136.94 103
  -2  -2  -5 63871.7 3074.53  96
  -2  -2  -5 67385.6 3166.28  94
   2   2   5 55870.2 3070.25  83
  -2  -2  -5 54728.9 3063.74  73
  -2  -2  -5 61384.2 3102.49  81
  -2  -2  -5 62007.2 3109.26  79
  -2  -2  -5 62440.1 3115.56  75
   2   2   6 26023.4 1414.96  41
  -2  -2  -6 30494.5 1452.53   5
   2   2   6 27676.6 1425.40  19
   2   2   6 27193.6 1422.42  17
   2   2   6 28752.2 1421.47  27
  -2  -2  -6 24274.8 1419.93  90
  -2  -2  -6 21742.1 1470.88 104
  -2  -2  -6 23522.6 1431.08  96
  -2  -2  -6 21879.3 1526.67 103
  -2  -2  -6 22603.4 1473.06  95
  -2  -2  -6 25084.4 1573.18  94
  -2  -2  -6 24719.1 1481.78  79
   2   2   6 24524.1 1447.10  67
  -2  -2  -6 25437.5 1512.53  75
  -2  -2  -6 26333.4 1424.20  73
   2   2   7 7295.96 452.360  41
   2   2   7 7096.93 460.662  19
   2   2   7 7188.60 460.626  17
   2   2   7 7378.59 457.105  27
  -2  -2  -7 7263.83 493.372   5
  -2  -2  -7 5968.95 747.552  94
  -2  -2  -7 5528.53 580.247 104
  -2  -2  -7 5253.41 688.601 103
  -2  -2  -7 5994.87 568.371  79
   2   2   8 8694.09 550.353  41
  -2  -2  -8 8756.68 603.187   5
   2   2   8 9634.13 573.190  17
  -2  -2  -8 6883.44 797.673 103
  -2  -2  -8 6963.93 870.792  94
  -2  -2  -8 7018.50 784.352  75
   2   2   9 1035.45 259.894  12
   2   2   9 1259.07 306.641  19
   2   2   9 1358.61 316.629  17
  -2  -2  -9 1588.80 354.121   5
  -2  -2  -9 1838.09 522.801 104
  -2  -2  -9 1499.79 664.693 103
  -2  -2  -9 1978.31 665.945  75
   2   2  10 26770.9 1404.80  21
   2   2  10 26712.7 1414.65  19
   2   2  10 26582.0 1398.31  12
   2   2  10 25462.5 1436.91  51
  -2  -2 -11 1708.69 282.115  49
   2   2  11 1539.23 380.107  51
   2   2  11 1998.20 293.978  21
   2   2  11 1969.57 334.261  28
   2   2  11 1548.38 317.013  19
   2   2  11 1677.32 272.457  12
  -2  -2 -11 1175.69 752.906 100
  -2  -2 -11 1129.45 683.464  75
   2   2  12 436.971 297.302  51
  -2  -2 -12 447.062 395.501  64
   2   2  12 645.031 315.567  60
  -2  -2 -12 284.119 239.847  49
  -2  -2 -12 504.068 663.027 100
   2   2  12 381.828 414.061  88
   2   2  12 956.864 230.602  21
   2   2  12 926.014 260.137  19
   2   2  12 761.706 258.648  28
   2   2  13 368.244 226.957  51
   2   2  13 478.185 240.279  60
  -2  -2 -13 218.816 202.878  49
  -2  -2 -13 73.0064 352.195  64
   2   2  13 207.095 234.017  36
  -2  -2 -13 300.814 582.493 100
   2   2  13-31.9977 366.435  88
   2   2  14 1165.53 180.542  60
  -2  -2 -14 1665.72 305.081  64
   2   2  14 853.420 267.013  70
   2   2  14 426.803 241.739  68
  -2  -3  12 216.847 235.978  68
  -2  -3  12 321.777 216.056  69
   2   3 -12 53.0524 363.169  77
   2   3 -11 9.31416 493.138 104
  -2  -3  11 22.3327 316.429  68
  -2  -3  11 259.754 289.552  69
   2   3 -10 1856.41 572.090 104
  -2  -3  10 2012.79 427.451  68
   2   3 -10 2350.13 630.050  75
  -2  -3  10 2179.07 461.307  70
  -2  -3  10 1984.70 411.400  69
  -2  -3   9 2873.05 370.133  41
   2   3  -9 3121.10 414.054  44
  -2  -3   9 2758.49 403.598  36
   2   3  -9 1702.76 597.518 104
   2   3  -9 2469.08 643.952  75
  -2  -3   9 1838.22 470.738  70
  -2  -3   9 2029.69 459.058  68
  -2  -3   8 13785.4 873.862  55
   2   3  -8 16339.8 865.967  44
  -2  -3   8 15656.5 876.491  36
  -2  -3   8 18889.9 857.212  27
   2   3  -8 6446.05 847.271 106
   2   3  -8 8362.24 967.352 104
   2   3  -8 12173.6 1013.82  75
  -2  -3   8 11241.1 914.950  70
  -2  -3   8 11540.7 907.904  68
   2   3  -7 11777.4 712.352  44
  -2  -3   7 11450.6 675.764  41
  -2  -3   7 10962.2 720.470  55
  -2  -3   7 12079.7 623.575  17
   2   3  -7 5357.86 699.594 106
   2   3  -7 8120.33 715.449  91
  -2  -3   7 9191.54 769.358  70
   2   3  -7 9491.13 829.848  75
  -2  -3   7 8580.90 754.935  68
  -2  -3   6 9907.59 614.158  41
  -2  -3   6 9806.31 666.302  55
  -2  -3   6 10872.7 599.938  16
  -2  -3   6 9435.66 667.386  36
  -2  -3   6 10413.0 615.880  27
   2   3  -6 6874.85 655.582 106
   2   3  -6 10217.3 677.936  91
   2   3  -6 9254.51 760.842  75
  -2  -3   6 8109.77 711.729  70
   2   3  -6 8449.93 722.864  74
  -2  -3   6 8384.24 705.531  68
  -2  -3   5 4458.90 444.904  55
  -2  -3   5 5671.01 447.649  36
  -2  -3   5 6416.39 372.057  16
  -2  -3   5 5296.96 376.428   4
  -2  -3   5 6521.35 352.856   1
  -2  -3   5 5734.72 389.715  27
   2   3  -5 2983.99 419.209  91
   2   3  -5 4137.04 516.317  75
  -2  -3   5 3969.06 463.505  68
  -2  -3   5 4014.37 490.537  70
  -2  -3   4 29600.9 1573.13  55
   2   3  -4 31172.3 1545.63  37
   2   3  -4 30540.1 1543.13  10
  -2  -3   4 27978.2 1575.94  36
   2   3  -4 30446.4 1553.72   9
  -2  -3   4 27938.5 1533.19  16
  -2  -3   4 26523.9 1540.47   4
   2   3  -4 27814.8 1536.48   2
  -2  -3   4 30386.5 1554.11  26
  -2  -3   4 29016.6 1540.86  27
   2   3  -4 27906.7 1565.82  87
   2   3  -4 23785.8 1576.05 103
   2   3  -4 25511.7 1553.31 102
   2   3  -4 26836.9 1526.63  65
  -2  -3   4 24530.8 1592.36  70
  -2  -3   4 26615.5 1591.03  68
   2   3  -4 27146.0 1560.45  66
  -2  -3   3 20686.8 1079.90  61
  -2  -3   3 20880.9 1078.73  58
   2   3  -3 18730.6 1042.15  37
   2   3  -3 19582.4 1039.53  56
  -2  -3   3 20225.0 1069.40  55
  -2  -3   3 15230.5 1035.36   4
   2   3  -3 17765.7 1045.14  10
  -2  -3   3 18817.9 1077.12  36
   2   3  -3 16634.3 1050.39   9
  -2  -3   3 16772.7 1032.78  16
  -2  -3   3 16697.1 1040.17  14
  -2  -3   3 18568.8 1050.64  26
   2   3  -3 23731.6 1086.10 103
   2   3  -3 22540.2 1084.95  91
  -2  -3   3 20525.5 1110.03  68
   2   3  -3 21559.3 1080.21  84
  -2  -3   3 20995.3 1108.88  70
   2   3  -3 20992.0 1074.74  66
  -2  -3   2 186716. 9958.31  43
  -2  -3   2 177041. 9973.76  61
   2   3  -2 197354. 9968.97  11
   2   3  -2 198591. 9968.91  10
  -2  -3   2 179107. 9969.22  15
   2   3  -2 183343. 9958.66  35
   2   3  -2 205094. 9974.46   9
  -2  -3   2 185030. 9959.34   4
  -2  -3   2 188262. 9960.20  14
  -2  -3   2 193972. 9964.55  26
   2   3  -2 183235. 9951.43  13
  -2  -3   2 180966. 9976.22  36
   2   3  -2 190968. 9955.43  93
   2   3  -2 172667. 9961.85 103
   2   3  -2 178049. 9975.36  91
   2   3  -2 170919. 9970.05  84
   2   3  -2 191083. 9981.06  66
  -2  -3   2 179510. 9987.95  68
  -2  -3   2 194535. 9994.03  70
  -2  -3   1 17572.9 1040.02  62
  -2  -3   1 17188.8 1033.49  61
   2   3  -1 17409.1 1015.58  40
  -2  -3   1 17573.3 1005.87  43
  -2  -3   1 17044.8 1032.29  58
   2   3  -1 17469.1 1011.72  47
   2   3  -1 20375.7 1018.05  11
  -2  -3   1 19742.0 1018.66  15
   2   3  -1 20256.5 1021.99   9
  -2  -3   1 20031.7 1005.43  14
  -2  -3   1 20086.9 1011.79  26
   2   3  -1 19775.5 1012.89  24
  -2  -3   1 19069.8 1013.93  18
   2   3  -1 18928.0 1008.63  23
   2   3  -1 17343.5 1029.51  91
  -2  -3   1 17618.7 1049.24  69
  -2  -3   1 15808.7 996.748  72
  -2  -3   1 17294.7 1048.69  68
  -2  -3   0 53386.5 2920.18  61
  -2  -3   0 53009.3 2917.95  58
   2   3   0 51621.2 2905.65  50
  -2  -3   0 55949.2 2906.44  48
  -2  -3   0 55110.6 2921.19  54
   2   3   0 48549.3 2906.21  57
  -2  -3   0 55874.3 2928.64  62
  -2  -3   0 60100.4 2908.06  22
   2   3   0 54707.1 2909.89  11
  -2  -3   0 54348.8 2908.98  18
   2   3   0 54724.9 2910.39  29
   2   3   0 54671.4 2907.97  15
  -2  -3   0 56521.7 2898.74  14
   2   3   0 53581.7 2909.20  24
   2   3   0 46922.7 2914.35  91
  -2  -3   0 50605.2 2927.54  69
  -2  -3   0 54945.7 2937.09  68
  -2  -3  -1 44698.6 2412.30  54
   2   3   1 39663.0 2393.61  53
  -2  -3  -1 45309.4 2418.90  62
  -2  -3  -1 42781.5 2395.36  48
  -2  -3  -1 43858.6 2408.82  61
   2   3   1 41113.7 2396.95  50
  -2  -3  -1 44268.8 2406.80  58
  -2  -3  -1 52240.6 2395.32  22
   2   3   1 42464.4 2397.75  15
   2   3   1 43633.2 2396.33  11
  -2  -3  -1 48428.7 2398.33  21
  -2  -3  -1 50994.1 2407.31   8
  -2  -3  -1 48749.4 2384.86  14
   2   3   1 43152.5 2398.35  25
  -2  -3  -1 50243.9 2399.26  12
   2   3   1 36091.1 2406.23  87
   2   3   1 37762.0 2404.51  91
  -2  -3  -1 37989.9 2412.99  85
  -2  -3  -1 38766.7 2412.29  86
  -2  -3  -2 152331. 7484.20  54
  -2  -3  -2 138775. 7459.44  41
   2   3   2 145327. 7467.28  60
   2   3   2 143902. 7470.97  53
  -2  -3  -2 150964. 7474.35  58
  -2  -3  -2 157966. 7489.75  62
  -2  -3  -2 148314. 7470.98  64
  -2  -3  -2 149040. 7475.50  61
  -2  -3  -2 142319. 7471.24  49
  -2  -3  -2 125277. 7470.75  12
   2   3   2 130204. 7465.89  11
   2   3   2 132486. 7471.10  10
  -2  -3  -2 132107. 7469.81  19
   2   3   2 132156. 7470.76  18
   2   3   2 128716. 7466.62   9
  -2  -3  -2 123744. 7473.66   8
  -2  -3  -2 133338. 7467.14  17
   2   3   2 142799. 7470.68  32
  -2  -3  -2 138579. 7462.15  33
  -2  -3  -2 144908. 7474.91  34
  -2  -3  -2 138861. 7458.20  27
   2   3   2 154364. 7484.39  87
  -2  -3  -2 153201. 7489.70  86
   2   3   2 149234. 7486.04  66
  -2  -3  -3 191208. 10397.6  64
   2   3   3 191090. 10394.4  51
  -2  -3  -3 194451. 10393.5  58
  -2  -3  -3 196154. 10398.7  49
   2   3   3 197587. 10397.3  60
  -2  -3  -3 186970. 10393.9  61
  -2  -3  -3 203330. 10410.0  62
  -2  -3  -3 201406. 10405.5  54
  -2  -3  -3 196932. 10386.1   6
   2   3   3 202278. 10396.7  21
   2   3   3 202457. 10396.0  10
   2   3   3 204124. 10400.6  18
   2   3   3 194633. 10388.7   9
  -2  -3  -3 198649. 10395.6  17
  -2  -3  -3 193792. 10388.1  16
   2   3   3 200650. 10399.0   8
   2   3   3 210176. 10398.3  28
   2   3   3 201873. 10397.2  12
  -2  -3  -3 183369. 10401.9  92
  -2  -3  -3 198341. 10414.2 103
   2   3   3 189768. 10405.7  87
  -2  -3  -3 189361. 10413.5  76
  -2  -3  -3 200468. 10420.4  79
  -2  -3  -3 192047. 10421.5  81
  -2  -3  -3 183196. 10400.6  75
   2   3   3 186149. 10406.7  66
  -2  -3  -3 165750. 10391.6  77
  -2  -3  -4 2808.97 278.273  62
   2   3   4 4122.05 275.699  51
   2   3   4 2759.77 247.165  21
  -2  -3  -4 2241.30 207.366   6
   2   3   4 2798.79 254.678  19
   2   3   4 2317.39 245.000   8
   2   3   4 3149.26 268.891  28
  -2  -3  -4 2459.29 245.276   1
   2   3   4 2443.92 245.265  12
  -2  -3  -4 5108.01 415.067 103
  -2  -3  -4 3502.91 283.294  76
   2   3   4 4779.84 318.445  83
  -2  -3  -4 3857.66 354.815  81
  -2  -3  -4 3086.97 224.146  73
  -2  -3  -4 3959.96 329.300  75
  -2  -3  -4 3868.45 370.856  79
   2   3   4 4390.83 246.400  66
  -2  -3  -4 3482.50 260.349  77
   2   3   5 6033.67 397.705  51
   2   3   5 5666.33 369.033  21
  -2  -3  -5 4322.22 329.209   6
   2   3   5 5956.85 380.960  19
  -2  -3  -5 4768.74 358.535   1
   2   3   5 5489.27 361.579   8
   2   3   5 6139.54 389.312  28
   2   3   5 5670.24 364.037  12
  -2  -3  -5 6154.38 524.146 103
  -2  -3  -5 5831.68 628.962  94
   2   3   5 6383.82 389.095  83
  -2  -3  -5 5360.29 447.800  75
  -2  -3  -5 5531.13 469.269  79
  -2  -3  -5 5359.50 452.932  81
  -2  -3  -5 4271.96 389.796  77
   2   3   6 63311.2 3422.73  51
   2   3   6 74618.6 3421.93  21
   2   3   6 73153.1 3422.43  19
  -2  -3  -6 83823.7 3432.25   1
   2   3   6 72460.6 3427.25  28
   2   3   6 74742.3 3420.32   8
   2   3   6 76793.8 3422.38  12
  -2  -3  -6 45430.9 3434.61 104
  -2  -3  -6 47800.7 3473.53 103
  -2  -3  -6 46866.7 3401.65  90
  -2  -3  -6 50988.7 3501.32  94
  -2  -3  -6 51386.6 3452.14  75
  -2  -3  -6 56490.3 3446.74  81
   2   3   6 58626.7 3444.28  67
   2   3   7 12241.2 871.527  51
   2   3   7 15310.4 853.827  21
  -2  -3  -7 20130.3 898.299   5
   2   3   7 15438.3 867.587  28
   2   3   7 15134.1 860.634  19
  -2  -3  -7 9196.57 996.974 103
  -2  -3  -7 11938.7 931.555  79
   2   3   8 20702.8 1339.23  51
   2   3   8 23053.6 1312.38   8
   2   3   8 24119.9 1333.47  28
   2   3   8 25479.5 1321.35  12
  -2  -3  -8 17425.5 1460.92 103
  -2  -3  -8 20900.9 1556.17  94
  -2  -3  -8 19361.0 1448.26  75
  -2  -3  -8 20670.3 1402.41  79
   2   3   9 666.986 350.202  51
   2   3   9 972.501 271.465  21
   2   3   9 871.067 295.913  19
  -2  -3  -9 1520.68 342.568   5
   2   3   9 1028.20 258.986  12
  -2  -3  -9 769.970 633.613 103
  -2  -3  -9 1127.70 766.448  94
  -2  -3  -9 1602.16 608.375  75
   2   3  10 327.045 248.479  12
   2   3  10 205.548 256.620  21
   2   3  10-141.182 303.257  28
   2   3  10 59.4534 293.749  19
   2   3  10-56.3252 346.650  51
  -2  -3 -10 272.893 254.364  49
  -2  -3 -10-176.745 630.639  75
   2   3  10-176.602 426.814  82
  -2  -3 -11 2519.51 446.429  64
   2   3  11 2755.23 388.573  51
  -2  -3 -11 2935.31 339.040  49
   2   3  11 3591.42 330.512  21
   2   3  11 4101.36 366.811  28
   2   3  11 3850.40 327.476  12
  -2  -3 -11 2020.23 780.133 100
   2   3  11 1295.31 474.625  82
  -2  -3 -11 2210.46 674.022  75
   2   3  12 2866.65 345.670  51
   2   3  12 2907.27 358.287  60
  -2  -3 -12 2845.61 439.061  64
  -2  -3 -12 2901.35 326.587  49
   2   3  12 3517.77 293.540  21
   2   3  12 3571.68 324.783  28
   2   3  12 3477.66 305.793  32
  -2  -3 -12 967.272 714.010 100
   2   3  12 1431.05 462.448  88
   2   3  12 1308.42 420.494  82
   2   3  13 520.589 197.452  53
   2   3  13 608.153 218.751  51
  -2  -3 -13 353.292 334.177  64
   2   3  13 563.753 226.753  60
  -2  -3 -13 666.949 218.508  49
  -2  -3 -13 583.365 588.989 100
   2   3  13 284.163 378.545  88
   2   3  14 288.567 149.861  60
  -2  -3 -14 356.495 257.329  64
   2   3  14 278.500 285.817  88
   2   3  14 33.7255 225.820  70
   2   4 -12 254.472 318.013  77
  -2  -4  11 990.465 305.192  68
  -2  -4  11 760.667 300.674  69
   2   4 -11 1484.57 480.306  77
  -2  -4  10 258.366 282.033  41
   2   4 -10 548.306 335.267  44
  -2  -4  10 80.1501 356.291  68
  -2  -4  10 374.703 353.812  69
  -2  -4  10-39.0196 388.353  70
  -2  -4   9 6748.45 493.953  41
   2   4  -9 7475.68 558.066  44
  -2  -4   8 8731.93 553.286  41
  -2  -4   8 8224.16 612.014  36
  -2  -4   8 9923.57 557.566  27
   2   4  -8 3796.19 710.159 104
   2   4  -8 3749.52 616.499 106
  -2  -4   8 6363.40 665.652  70
   2   4  -8 6294.94 777.410  75
  -2  -4   8 6558.10 655.012  68
  -2  -4   7 20504.4 1165.99  41
   2   4  -7 25085.8 1218.17  44
  -2  -4   7 19553.5 1201.17  55
  -2  -4   7 24954.2 1162.83  16
  -2  -4   7 23174.0 1167.66  27
   2   4  -7 15510.6 1299.51 104
   2   4  -7 12777.6 1225.17 106
   2   4  -7 14861.4 1291.87  74
  -2  -4   7 17494.4 1265.36  70
   2   4  -7 18116.9 1325.97  75
  -2  -4   7 16536.4 1255.65  68
  -2  -4   6 5480.91 507.801  55
  -2  -4   6 6835.22 439.283  27
  -2  -4   6 7067.69 415.537  16
  -2  -4   6 6104.73 510.506  36
   2   4  -6 3355.50 523.063 106
   2   4  -6 3786.60 610.479  74
  -2  -4   6 4477.35 554.549  70
   2   4  -6 5592.46 661.384  75
  -2  -4   6 3904.31 544.290  68
  -2  -4   5 1136.07 328.747  61
  -2  -4   5 1233.99 350.948  55
  -2  -4   5 1569.52 205.520  16
  -2  -4   5 1395.41 327.952  36
  -2  -4   5 1516.03 257.571  26
  -2  -4   5 1473.07 190.827   1
  -2  -4   5 1666.50 239.976  27
   2   4  -5 749.177 368.984  91
   2   4  -5 348.566 266.981 102
   2   4  -5 650.744 326.715 106
   2   4  -5 521.019 458.142  75
  -2  -4   5 1044.13 379.440  70
  -2  -4   5 869.485 358.922  68
  -2  -4   4 11715.6 810.000  61
  -2  -4   4 12847.1 813.978  58
  -2  -4   4 13037.6 809.892  55
  -2  -4   4 13658.6 816.106  36
  -2  -4   4 15228.8 761.642  16
  -2  -4   4 15217.6 773.319  14
  -2  -4   4 14859.7 784.429  26
   2   4  -4 14247.0 769.512   2
   2   4  -4 12201.3 832.675  91
   2   4  -4 10247.9 791.730 102
   2   4  -4 12245.6 856.343  75
  -2  -4   4 11705.2 841.349  68
  -2  -4   4 11812.8 839.444  70
   2   4  -4 12280.2 760.296  65
   2   4  -3 76852.5 4046.87  37
  -2  -4   3 75419.9 4071.19  58
   2   4  -3 81915.8 4062.98  10
   2   4  -3 84283.1 4070.48   9
   2   4  -3 81474.8 4064.47   2
  -2  -4   3 76175.5 4076.09  36
  -2  -4   3 81618.0 4053.40  14
  -2  -4   3 81641.2 4059.89  26
   2   4  -3 64076.8 4074.68  87
   2   4  -3 59252.1 4059.20 102
   2   4  -3 65370.7 4075.76  75
   2   4  -3 67548.9 4078.15  66
  -2  -4   2 8660.61 633.841  61
  -2  -4   2 9720.95 635.824  58
  -2  -4   2 9577.94 644.886  62
   2   4  -2 11050.2 607.405  47
  -2  -4   2 9865.11 601.932  22
   2   4  -2 11452.2 606.578  10
   2   4  -2 10439.6 569.007  35
   2   4  -2 11307.4 612.746   9
  -2  -4   2 9614.21 585.082  14
  -2  -4   2 9624.51 597.548  26
   2   4  -2 11189.4 600.515  93
   2   4  -2 10156.3 641.559  87
   2   4  -2 10881.2 658.280  91
   2   4  -2 10813.1 641.060  75
  -2  -4   2 8619.03 652.095  69
  -2  -4   2 8629.97 645.937  68
   2   4  -2 10637.6 642.582  66
  -2  -4   2 9478.25 663.977  70
  -2  -4   1 11253.1 646.804  43
  -2  -4   1 9953.99 693.604  62
  -2  -4   1 10061.2 682.462  61
  -2  -4   1 12812.1 658.775  22
   2   4  -1 12910.7 666.690   9
   2   4  -1 12365.5 661.431  11
  -2  -4   1 12732.1 679.432  34
   2   4  -1 12671.2 664.363  10
  -2  -4   1 13214.7 644.182  14
   2   4  -1 11073.9 635.253  23
  -2  -4   1 12533.2 630.238   6
   2   4  -1 8383.08 681.747  87
   2   4  -1 9743.30 695.227  91
   2   4  -1 9382.84 670.351  75
  -2  -4   1 9089.90 692.670  69
   2   4  -1 9346.42 684.640  66
  -2  -4   1 9646.35 692.192  68
  -2  -4   0 6248.22 443.096  62
  -2  -4   0 5969.08 373.028  48
   2   4   0 6688.12 382.404  40
  -2  -4   0 5761.04 419.279  58
  -2  -4   0 5659.46 344.644   6
   2   4   0 6433.92 385.535  11
   2   4   0 6176.46 388.605  10
  -2  -4   0 6273.38 404.234  34
  -2  -4   0 5635.49 385.635  18
   2   4   0 6251.15 384.323   9
  -2  -4   0 5996.84 378.182  22
  -2  -4   0 5991.14 359.822  14
   2   4   0 6707.04 379.667  29
   2   4   0 6208.98 370.552  24
   2   4   0 6936.16 431.287  87
  -2  -4   0 6724.23 455.243  85
  -2  -4   0 6076.14 440.195  69
   2   4   0 6841.90 444.003  66
  -2  -4  -1 37654.9 1986.18  54
   2   4   1 40458.0 1968.51  53
   2   4   1 39665.2 1970.15  50
  -2  -4  -1 34478.6 1962.44  48
  -2  -4  -1 35246.9 1977.57  58
   2   4   1 40338.4 1975.14  57
  -2  -4  -1 37809.5 1992.54  62
  -2  -4  -1 37675.7 1963.60  22
   2   4   1 36902.2 1972.46  10
  -2  -4  -1 37270.2 1976.74  34
   2   4   1 34798.9 1968.43   9
  -2  -4  -1 31888.5 1969.45   8
   2   4   1 37126.0 1969.00  29
   2   4   1 36013.0 1963.89  15
   2   4   1 32166.3 1949.53   4
   2   4   1 38923.4 1968.97  25
  -2  -4  -1 33161.5 1965.65  12
   2   4   1 41780.5 1996.84  87
  -2  -4  -1 38429.1 1994.97  85
  -2  -4  -1 38782.6 1994.79  86
   2   4   1 39382.3 1999.07  66
   2   4   2 42373.0 2380.23  53
  -2  -4  -2 39727.7 2400.16  62
  -2  -4  -2 42119.3 2396.24  54
  -2  -4  -2 48978.9 2372.44  22
   2   4   2 48765.1 2388.04  10
   2   4   2 46958.8 2381.90  18
   2   4   2 44458.9 2378.86  32
  -2  -4  -2 44091.3 2381.20  17
  -2  -4  -2 42813.1 2386.34   8
   2   4   2 46538.3 2379.01   9
   2   4   2 44830.0 2380.99  25
  -2  -4  -2 44898.9 2387.48  34
  -2  -4  -2 43624.1 2384.59  12
   2   4   2 36484.4 2396.37  87
  -2  -4  -2 36296.7 2403.26  86
   2   4   2 38772.2 2400.62  66
  -2  -4  -3 19122.4 1088.79  54
  -2  -4  -3 17745.4 1100.77  62
   2   4   3 17144.7 1068.05  60
  -2  -4  -3 18002.6 1069.04  64
  -2  -4  -3 18180.0 1071.41  58
   2   4   3 20210.6 1073.63  18
   2   4   3 20879.5 1073.48  32
  -2  -4  -3 21400.7 1061.29  16
  -2  -4  -3 20485.4 1065.32  33
  -2  -4  -3 22057.7 1076.09  17
  -2  -4  -3 21140.2 1059.00  27
  -2  -4  -3 21913.7 1051.82   6
  -2  -4  -3 14489.5 1076.60  92
  -2  -4  -3 14852.1 1089.84 103
   2   4   3 16459.6 1090.71  87
   2   4   3 17583.1 1092.30  66
   2   4   3 17526.2 1116.36  83
  -2  -4  -4 69820.6 3808.77  54
  -2  -4  -4 64418.6 3798.41  64
  -2  -4  -4 58367.2 3788.40  61
  -2  -4  -4 64656.9 3812.98  62
  -2  -4  -4 75505.3 3806.58  49
  -2  -4  -4 64272.4 3790.05  58
  -2  -4  -4 83894.9 3789.70   6
   2   4   4 80590.7 3801.30  21
   2   4   4 81281.5 3805.75  18
   2   4   4 82021.2 3805.59  28
   2   4   4 81097.3 3806.15  32
  -2  -4  -4 81906.1 3794.81  16
  -2  -4  -4 52521.9 3819.28 103
  -2  -4  -4 57462.1 3802.90  76
  -2  -4  -4 62270.4 3831.02  81
   2   4   4 58808.5 3831.67  83
  -2  -4  -5 12112.2 709.882  49
   2   4   5 12613.9 722.376  60
  -2  -4  -5 10642.5 717.912  62
   2   4   5 12477.4 715.411  51
  -2  -4  -5 11017.5 720.884  64
  -2  -4  -5 12673.2 686.557   6
   2   4   5 13080.5 708.744  21
   2   4   5 12391.7 706.444   8
   2   4   5 13375.3 717.982  28
  -2  -4  -5 14295.3 717.378   1
   2   4   5 13103.9 707.338  12
  -2  -4  -5 10021.8 795.158 103
  -2  -4  -5 10420.4 738.316  75
  -2  -4  -5 10747.6 763.749  81
   2   4   5 10401.1 743.286  83
   2   4   6 7768.58 526.200  60
  -2  -4  -6 7841.94 511.431  49
   2   4   6 8139.97 517.220  51
   2   4   6 8642.48 501.013  21
  -2  -4  -6 8144.74 477.677   6
   2   4   6 8381.72 496.855  12
  -2  -4  -6 8948.66 510.460   1
   2   4   6 7776.05 490.248   8
   2   4   6 8776.50 516.034  28
  -2  -4  -6 5247.80 635.083 103
  -2  -4  -6 6023.75 747.231  94
   2   4   6 6665.44 543.620  67
  -2  -4  -6 7060.17 610.941  79
  -2  -4  -6 6823.94 580.999  81
   2   4   7 25848.2 1319.12  21
  -2  -4  -7 29913.8 1343.48   1
   2   4   7 25794.5 1326.18  28
   2   4   7 27139.5 1318.82  12
   2   4   7 20663.0 1330.10  60
   2   4   7 21994.1 1324.56  51
  -2  -4  -7 22129.8 1329.08  49
   2   4   7 15964.5 1346.30  67
  -2  -4  -7 18356.5 1398.06  79
   2   4   8 213.154 284.513  51
   2   4   8 100.619 305.271  60
  -2  -4  -8 540.732 247.811  49
   2   4   8 351.932 218.445  12
   2   4   8 170.024 231.098  21
   2   4   8 403.321 262.209  28
  -2  -4  -8 922.405 289.250   5
  -2  -4  -8 499.386 761.838  94
  -2  -4  -8 41.6180 570.719 103
   2   4   8 330.566 403.406  89
  -2  -4  -8 420.908 446.574  79
  -2  -4  -8 308.875 483.472  75
   2   4   9 8964.06 622.343  51
  -2  -4  -9 9332.66 614.658  49
   2   4   9 8999.63 637.627  60
   2   4   9 9957.82 589.751  21
  -2  -4  -9 9731.79 651.940   5
   2   4   9 9689.79 611.308  28
   2   4   9 10429.8 588.452  12
  -2  -4  -9 7000.74 861.371 103
  -2  -4  -9 6763.79 997.133  94
  -2  -4  -9 6803.96 804.291  75
   2   4   9 5526.58 739.116  82
  -2  -4  -9 7304.72 741.210  79
   2   4  10 493.968 325.047  60
  -2  -4 -10 163.744 356.159  64
   2   4  10 193.659 240.042  12
   2   4  10 92.8006 237.366  21
   2   4  10-72.5454 254.780  32
   2   4  10 247.561 276.526  28
  -2  -4 -10-434.652 788.935  94
  -2  -4 -10 62.8664 597.555  75
   2   4  10-246.339 477.499  82
   2   4  11 475.216 222.569  21
   2   4  11 389.349 266.400  28
   2   4  11 505.604 252.192  32
   2   4  11 342.924 293.599  51
   2   4  11 390.712 298.142  60
  -2  -4 -11 302.149 267.404  49
  -2  -4 -11 7.24731 361.742  64
   2   4  11 208.259 441.705  82
   2   4  12 917.591 252.693  53
  -2  -4 -12 1190.66 356.416  64
   2   4  12 1214.31 276.829  51
   2   4  12 1104.23 276.959  60
  -2  -4 -12 1267.41 274.729  49
   2   4  12 1240.19 249.248  28
   2   4  12 854.649 440.428  88
   2   4  12 842.196 418.919  82
  -2  -4 -13 268.057 208.174  49
   2   4  13 435.724 206.265  60
  -2  -4 -13-164.512 564.283 100
   2   4  13 49.7020 378.796  88
   2   4  14 216.166 285.344  88
  -2  -4 -14 975.334 430.000 100
  -2  -5  11 52.5547 261.138  69
  -2  -5  11 196.359 257.681  68
   2   5 -11 101.446 396.618  77
  -2  -5  10 396.909 246.775  41
   2   5 -10 472.846 315.108  44
   2   5 -10-18.9293 482.020 104
  -2  -5  10-211.433 322.718  68
  -2  -5  10 14.5202 326.906  69
   2   5 -10 549.853 494.050  77
   2   5  -9 1247.81 361.875  44
  -2  -5   9 979.573 289.331  41
  -2  -5   9 1165.51 275.700  27
   2   5  -9 445.573 534.890 104
  -2  -5   9 374.058 382.350  68
  -2  -5   9 420.932 396.734  69
  -2  -5   8 2340.63 324.221  41
  -2  -5   8 1546.22 401.463  55
   2   5  -8 1756.72 396.520  44
  -2  -5   8 2507.49 311.846  27
   2   5  -8 942.336 478.876 106
   2   5  -8 1169.35 556.359 104
  -2  -5   8 1295.29 459.241  70
  -2  -5   8 1574.85 446.207  69
  -2  -5   8 1124.84 425.109  68
  -2  -5   7 1732.80 408.163  55
  -2  -5   7 3036.33 291.546  16
  -2  -5   7 2719.93 314.106  27
   2   5  -7 1217.16 479.256 106
   2   5  -7 1454.14 559.253 104
   2   5  -7 1331.17 574.295  74
  -2  -5   7 1770.73 465.503  68
  -2  -5   7 1946.22 476.302  69
  -2  -5   7 1479.40 470.683  70
  -2  -5   6 15455.2 924.656  55
  -2  -5   6 17269.3 854.733  16
  -2  -5   6 16978.5 887.396  26
   2   5  -6 10154.1 996.322 104
   2   5  -6 9714.46 939.523 106
  -2  -5   6 13428.7 973.581  69
   2   5  -6 13386.8 1052.89  74
  -2  -5   6 14317.9 988.231  70
  -2  -5   6 12559.7 962.629  68
  -2  -5   5 614.128 343.415  55
  -2  -5   5 1111.83 353.848  61
  -2  -5   5 1073.36 346.502  36
  -2  -5   5 1059.24 260.600  26
  -2  -5   5 656.776 201.212  16
   2   5  -5 1469.18 472.599 104
   2   5  -5 1283.82 323.534 102
   2   5  -5 1825.45 375.085 106
  -2  -5   5 924.147 384.715  68
  -2  -5   5 1193.29 395.959  69
   2   5  -5 1365.85 481.050  74
  -2  -5   5 742.667 394.033  70
   2   5  -5 981.738 295.254  87
  -2  -5   4 2837.90 366.581  61
  -2  -5   4 2429.54 365.792  58
   2   5  -4 3162.46 274.098   2
  -2  -5   4 3070.17 291.091  26
   2   5  -4 2343.71 336.326  87
  -2  -5   4 2878.29 395.023  69
  -2  -5   4 2135.74 389.385  70
  -2  -5   4 2745.12 390.791  68
  -2  -5   3 10295.0 692.515  58
  -2  -5   3 10037.9 693.646  61
  -2  -5   3 11306.8 697.908  62
   2   5  -3 12269.5 667.713  47
  -2  -5   3 10166.1 634.084  14
  -2  -5   3 10362.3 649.441  26
   2   5  -3 10795.7 654.620   2
   2   5  -3 13456.8 709.236 102
  -2  -5   3 11927.9 722.613  69
  -2  -5   3 9882.12 700.919  68
   2   5  -3 10205.3 696.546  66
  -2  -5   2 28753.7 1523.33  43
  -2  -5   2 23025.0 1556.00  61
  -2  -5   2 26075.8 1557.46  58
   2   5  -2 25429.6 1536.77  47
  -2  -5   2 28026.1 1555.75  54
  -2  -5   2 31838.1 1540.71  22
   2   5  -2 29562.5 1549.50   2
  -2  -5   2 31610.5 1527.37  14
  -2  -5   2 32232.1 1540.96  26
  -2  -5   2 30519.0 1514.27   6
  -2  -5   2 31027.8 1554.39  34
   2   5  -2 20746.3 1529.70  93
   2   5  -2 22077.0 1564.61  83
  -2  -5   2 22799.6 1560.74  68
  -2  -5   1 14187.5 828.589  54
   2   5  -1 16841.3 805.533  40
   2   5  -1 16274.0 809.072  39
  -2  -5   1 12992.7 833.660  58
  -2  -5   1 12429.3 773.648   6
  -2  -5   1 14281.2 804.999  22
  -2  -5   1 14707.4 791.727  14
  -2  -5   1 15159.7 824.927  34
   2   5  -1 15174.6 822.106   9
   2   5  -1 13869.2 782.065   7
   2   5  -1 13081.7 854.038  89
   2   5  -1 13809.5 856.433  87
   2   5  -1 14117.8 831.967  67
  -2  -5   1 14417.7 854.177  68
  -2  -5   1 12915.6 851.034  69
  -2  -5   0 11647.7 644.616  54
  -2  -5   0 10201.5 665.984  62
  -2  -5   0 12411.6 653.330  42
  -2  -5   0 12539.1 614.669  22
  -2  -5   0 10892.5 580.668   6
   2   5   0 8983.76 608.071  20
   2   5   0 9855.12 619.297  10
  -2  -5   0 11335.7 633.607  34
   2   5   0 9711.79 617.371   9
   2   5   0 8508.74 656.507  87
   2   5   0 9407.74 669.388  67
  -2  -5   0 10766.9 682.072  85
  -2  -5   0 10759.6 660.543  69
   2   5   0 9172.14 651.946  66
  -2  -5  -1 1588.56 151.060  22
   2   5   1 692.436 169.531  10
  -2  -5  -1 1537.31 198.863  34
   2   5   1 504.960 150.896  29
  -2  -5  -1 1583.49 206.248   8
   2   5   1 661.334 123.274  24
  -2  -5  -1 1178.75 235.204  54
  -2  -5  -1 1098.75 276.312  62
   2   5   1 523.508 167.249  50
   2   5   1 542.747 169.245  57
  -2  -5  -1 1310.11 241.740  42
  -2  -5  -1 921.007 295.009  86
   2   5   1 343.199 222.322  87
   2   5   1 411.572 225.449  66
   2   5   1 322.657 265.557  83
  -2  -5  -1 1254.91 274.560  85
   2   5   2 17451.0 969.133  53
  -2  -5  -2 17523.7 994.754  52
   2   5   2 17868.2 971.298  50
  -2  -5  -2 14906.3 1004.42  62
  -2  -5  -2 18086.6 996.228  42
   2   5   2 18549.1 977.788  57
  -2  -5  -2 15727.1 991.698  54
  -2  -5  -2 18105.6 955.466  22
  -2  -5  -2 17634.1 979.697  34
  -2  -5  -2 17591.1 973.668  33
   2   5   2 16502.3 955.983  15
  -2  -5  -2 17518.3 980.446   8
   2   5   2 18654.1 967.877  25
   2   5   2 15348.4 1006.39  87
   2   5   2 16665.9 1031.16  67
  -2  -5  -2 18061.4 1028.22  86
   2   5   2 18634.2 1031.84  83
   2   5   2 15676.4 998.412  66
   2   5   3 67192.3 3567.31  32
  -2  -5  -3 68876.4 3574.14  34
  -2  -5  -3 71377.0 3566.30  33
   2   5   3 66851.3 3566.94  25
  -2  -5  -3 64032.9 3583.94  54
   2   5   3 62771.5 3569.14  53
  -2  -5  -3 64969.9 3591.66  52
  -2  -5  -3 58763.8 3586.21  62
  -2  -5  -3 71144.9 3589.77  42
   2   5   3 66424.8 3572.14  50
  -2  -5  -3 66946.8 3570.85  49
   2   5   3 57310.9 3609.21  83
  -2  -5  -4 8551.84 606.891  54
   2   5   4 11422.5 600.006  53
   2   5   4 11314.9 596.361  60
  -2  -5  -4 9022.73 630.788  52
  -2  -5  -4 9136.87 590.580  49
  -2  -5  -4 8087.87 623.557  62
  -2  -5  -4 7820.60 578.940  58
  -2  -5  -4 10118.9 619.905  42
   2   5   4 10598.5 580.425   2
  -2  -5  -4 9260.80 579.672  34
   2   5   4 11170.3 589.191  18
   2   5   4 11960.8 596.897  32
   2   5   4 10807.0 588.146  25
  -2  -5  -4 8087.41 646.999 103
   2   5   4 10680.7 673.215  67
   2   5   4 10597.8 657.370  83
   2   5   5 6103.56 420.168  53
  -2  -5  -5 5458.73 443.118  62
   2   5   5 5702.97 411.448  60
  -2  -5  -5 7025.50 422.047  49
  -2  -5  -5 5267.87 418.904  54
   2   5   5 7303.25 403.731  18
   2   5   5 7616.05 415.824  32
  -2  -5  -5 3588.52 506.580 103
  -2  -5  -5 5991.11 530.355  79
   2   5   5 5124.62 465.126  67
  -2  -5  -5 5074.96 501.010  81
   2   5   6 5013.67 394.283  53
   2   5   6 5227.06 389.565  51
  -2  -5  -6 5156.14 391.065  49
   2   5   6 4665.36 389.046  60
  -2  -5  -6 6201.71 396.634   1
   2   5   6 4826.13 362.758  18
   2   5   6 5708.78 379.082  32
   2   5   6 5944.01 386.000  28
  -2  -5  -6 3596.50 531.042 103
   2   5   6 3964.14 450.985  67
  -2  -5  -6 4980.06 521.333  79
   2   5   7 30356.8 1703.81  53
   2   5   7 30137.8 1702.51  51
   2   5   7 27171.1 1698.65  60
  -2  -5  -7 32547.4 1715.18  49
   2   5   7 36080.5 1706.17  28
   2   5   7 35740.8 1704.53  32
  -2  -5  -7 40940.0 1728.16   1
   2   5   7 20355.2 1776.48  89
  -2  -5  -7 19709.1 1844.83  94
   2   5   7 23096.8 1746.99  67
  -2  -5  -7 25339.4 1779.31  79
  -2  -5  -8 9025.33 582.382  49
   2   5   8 8919.26 576.159  53
   2   5   8 8106.69 573.140  51
   2   5   8 7474.95 572.806  60
   2   5   8 9187.41 544.264  21
  -2  -5  -8 10015.5 603.166   5
   2   5   8 9756.58 560.392  32
  -2  -5  -8 6415.23 930.628  94
  -2  -5  -8 4872.53 771.530 103
   2   5   8 6090.08 729.049  89
  -2  -5  -8 6895.73 720.903  79
   2   5   9 898.125 289.044  51
   2   5   9 950.536 290.612  53
   2   5   9 1048.84 299.578  60
  -2  -5  -9 568.308 279.358  49
   2   5   9 855.384 271.032  28
   2   5   9 1046.75 256.023  32
  -2  -5  -9-517.165 846.203  94
  -2  -5  -9-71.5409 596.824 103
   2   5   9 653.333 522.074  82
  -2  -5  -9 872.369 488.508  79
  -2  -5 -10 5267.76 434.683  49
[truncated: 581,577 more chars]
